# Supplementary material for: An experimental test of noncontextuality without unphysical idealizations
Source: Nat Commun. 2016 Jun 13;7:ncomms11780. doi: 10.1038/ncomms11780 (PMC4909951; doi:10.1038/ncomms11780)
Supplement: Supplementary Data 1 — Microsoft Excel file containing coincidence counts for each preparation-measurement pair, for each of 100 experimental runs. [file ncomms11780-s2.xlsx]

## Sheet: counts_photons_100_runs_2s_thic
	Coincidences for each measurement outcome ([outcome|measurement])
Preparation	[0|M1]	[1|M1]	[0|M2]	[1|M2]	[0|M3]	[1|M3]	[0|M4]	[1|M4]
P_1,0	7658779	554	1905378	5777510	1936314	5736251	3819695	3851047
P_1,1	1300	7714517	5814882	1916364	5778558	1954944	3821825	3886788
P_2,0	1945129	5745448	7687559	1619	1905992	5795503	3788645	3892977
P_2,1	5783095	1976947	1320	7763050	5855924	1907738	3920862	3834170
P_3,0	1905622	5838992	1960426	5789437	7745162	563	3878070	3855172
P_3,1	5773824	1895729	5743097	1939668	698	7672716	3794085	3876637
P_4,0	3938590	3737664	3739201	3934023	3816224	3857403	1249	7639117
P_4,1	3897815	3797457	3854131	3853426	3821039	3878785	7685222	1488
