# Supplementary material for: An experimental test of noncontextuality without unphysical idealizations
Source: Nat Commun. 2016 Jun 13;7:ncomms11780. doi: 10.1038/ncomms11780 (PMC4909951; doi:10.1038/ncomms11780)
Supplement: Supplementary Data 2 — Microsoft Excel file containing coincidence counts for each preparation-measurement pair, integrated over all 100 experimental runs. [file ncomms11780-s3.xlsx]

## Sheet: counts_per_each_run
		Coincidences for each measurement outcome ([outcome|measurement])								Total coincidences for both outcomes for each measurement
Run #	Preparation	[0|M1]	[1|M1]	[0|M2]	[1|M2]	[0|M3]	[1|M3]	[0|M4]	[1|M4]	M1	M1	M2	M2	M3	M3	M4	M4
1	P_1,0	75301	7	18951	56042	18915	55907	37415	37357	75308	75308	74993	74993	74822	74822	74772	74772
1	P_1,1	22	75675	56556	18567	56124	19084	36864	38194	75697	75697	75123	75123	75208	75208	75058	75058
1	P_2,0	18824	56177	74243	13	18434	56284	36793	37730	75001	75001	74256	74256	74718	74718	74523	74523
1	P_2,1	56529	19247	14	75809	56923	18649	38143	37575	75776	75776	75823	75823	75572	75572	75718	75718
1	P_3,0	18553	56617	19008	56455	75498	9	37818	37546	75170	75170	75463	75463	75507	75507	75364	75364
1	P_3,1	55984	18465	55754	19004	6	75004	36935	37536	74449	74449	74758	74758	75010	75010	74471	74471
1	P_4,0	37621	37419	37707	37486	37686	37452	74866	13	75040	75040	75193	75193	75138	75138	74879	74879
1	P_4,1	38870	36151	36524	38475	36642	38115	18	74372	75021	75021	74999	74999	74757	74757	74390	74390
2	P_1,0	74919	6	18405	56606	18795	56000	38070	37420	74925	74925	75011	75011	74795	74795	75490	75490
2	P_1,1	20	75662	56350	18819	56927	19151	36953	38357	75682	75682	75169	75169	76078	76078	75310	75310
2	P_2,0	19143	56251	76180	23	18593	56700	36890	38113	75394	75394	76203	76203	75293	75293	75003	75003
2	P_2,1	56454	19288	8	75852	57428	18553	38361	37799	75742	75742	75860	75860	75981	75981	76160	76160
2	P_3,0	18624	57176	18770	56491	75944	4	37671	37845	75800	75800	75261	75261	75948	75948	75516	75516
2	P_3,1	56156	18629	56428	18975	6	74779	37589	37902	74785	74785	75403	75403	74785	74785	75491	75491
2	P_4,0	38037	37101	37589	37341	37226	37597	74724	6	75138	75138	74930	74930	74823	74823	74730	74730
2	P_4,1	38894	36271	36390	38474	36667	37860	17	74229	75165	75165	74864	74864	74527	74527	74246	74246
3	P_1,0	75512	3	19072	56523	18864	56535	37582	37378	75515	75515	75595	75595	75399	75399	74960	74960
3	P_1,1	16	75413	56935	18825	56044	18979	37552	37985	75429	75429	75760	75760	75023	75023	75537	75537
3	P_2,0	19192	56355	76287	14	18550	56885	37214	38140	75547	75547	76301	76301	75435	75435	75354	75354
3	P_2,1	56275	19086	18	75122	57047	18307	38572	37591	75361	75361	75140	75140	75354	75354	76163	76163
3	P_3,0	18239	57006	19083	55931	76125	7	37441	37795	75245	75245	75014	75014	76132	76132	75236	75236
3	P_3,1	56630	18547	56167	19019	7	75644	37562	38556	75177	75177	75186	75186	75651	75651	76118	76118
3	P_4,0	38138	37251	37610	37672	37834	37631	75637	15	75389	75389	75282	75282	75465	75465	75652	75652
3	P_4,1	39094	36587	36862	38550	36954	38169	13	74882	75681	75681	75412	75412	75123	75123	74895	74895
4	P_1,0	75453	7	18575	56536	18791	56384	37858	37992	75460	75460	75111	75111	75175	75175	75850	75850
4	P_1,1	15	75149	56383	18849	56429	19056	36796	38420	75164	75164	75232	75232	75485	75485	75216	75216
4	P_2,0	19048	56362	75401	15	18749	56638	36762	37980	75410	75410	75416	75416	75387	75387	74742	74742
4	P_2,1	56938	19356	12	76005	56933	18944	38582	37707	76294	76294	76017	76017	75877	75877	76289	76289
4	P_3,0	18795	56363	18847	56103	75587	6	37651	37881	75158	75158	74950	74950	75593	75593	75532	75532
4	P_3,1	56042	18792	56925	19034	2	75601	37572	37962	74834	74834	75959	75959	75603	75603	75534	75534
4	P_4,0	37699	37276	37935	37604	37637	37901	75152	10	74975	74975	75539	75539	75538	75538	75162	75162
4	P_4,1	38855	36285	36814	38445	37572	38348	13	75057	75140	75140	75259	75259	75920	75920	75070	75070
5	P_1,0	75517	5	18466	56713	18827	56297	37548	37443	75522	75522	75179	75179	75124	75124	74991	74991
5	P_1,1	18	75469	57003	18944	56825	19162	37351	38431	75487	75487	75947	75947	75987	75987	75782	75782
5	P_2,0	19058	56346	75987	17	18865	57410	37219	38612	75404	75404	76004	76004	76275	76275	75831	75831
5	P_2,1	56983	19351	11	75916	57111	18613	38273	37434	76334	76334	75927	75927	75724	75724	75707	75707
5	P_3,0	18756	57509	19319	56366	75112	4	37500	37962	76265	76265	75685	75685	75116	75116	75462	75462
5	P_3,1	56706	18799	56791	19237	4	75341	37886	38116	75505	75505	76028	76028	75345	75345	76002	76002
5	P_4,0	38144	37446	37945	37714	37489	37769	75337	5	75590	75590	75659	75659	75258	75258	75342	75342
5	P_4,1	38852	36176	36500	38578	37127	37668	15	74915	75028	75028	75078	75078	74795	74795	74930	74930
6	P_1,0	75178	7	18687	57038	19248	56794	37767	37886	75185	75185	75725	75725	76042	76042	75653	75653
6	P_1,1	14	76067	57476	18836	56568	18978	37562	38611	76081	76081	76312	76312	75546	75546	76173	76173
6	P_2,0	18884	55921	75420	21	18705	56911	37416	38329	74805	74805	75441	75441	75616	75616	75745	75745
6	P_2,1	57101	19343	23	76281	57206	18764	38511	37498	76444	76444	76304	76304	75970	75970	76009	76009
6	P_3,0	18732	56943	19452	56876	76183	4	38264	38133	75675	75675	76328	76328	76187	76187	76397	76397
6	P_3,1	56135	18690	56587	19229	7	75428	37583	37940	74825	74825	75816	75816	75435	75435	75523	75523
6	P_4,0	37715	37523	38036	37640	37534	37821	75371	10	75238	75238	75676	75676	75355	75355	75381	75381
6	P_4,1	38694	36527	36557	38552	37093	37911	15	75096	75221	75221	75109	75109	75004	75004	75111	75111
7	P_1,0	75172	5	18645	56617	18791	56419	37836	37840	75177	75177	75262	75262	75210	75210	75676	75676
7	P_1,1	18	75686	57670	18857	57022	19229	37435	38883	75704	75704	76527	76527	76251	76251	76318	76318
7	P_2,0	19182	56591	75159	14	18708	56819	36941	38558	75773	75773	75173	75173	75527	75527	75499	75499
7	P_2,1	56724	19490	14	76335	57706	18847	38567	37837	76214	76214	76349	76349	76553	76553	76404	76404
7	P_3,0	18889	57651	19275	57248	76449	7	38059	37928	76540	76540	76523	76523	76456	76456	75987	75987
7	P_3,1	56699	18615	56542	18904	6	75073	37481	37791	75314	75314	75446	75446	75079	75079	75272	75272
7	P_4,0	37953	37301	37846	38054	37710	37945	75270	12	75254	75254	75900	75900	75655	75655	75282	75282
7	P_4,1	38547	36208	36607	38641	37331	38160	18	75875	74755	74755	75248	75248	75491	75491	75893	75893
8	P_1,0	75048	6	18703	57111	18897	56942	37857	37856	75054	75054	75814	75814	75839	75839	75713	75713
8	P_1,1	19	76032	57543	18935	57057	19178	37664	38573	76051	76051	76478	76478	76235	76235	76237	76237
8	P_2,0	18893	56366	75814	7	18866	57349	37207	38872	75259	75259	75821	75821	76215	76215	76079	76079
8	P_2,1	56991	19524	7	76616	57855	18687	38757	37552	76515	76515	76623	76623	76542	76542	76309	76309
8	P_3,0	19113	57600	19333	57148	76019	4	38072	38104	76713	76713	76481	76481	76023	76023	76176	76176
8	P_3,1	56638	18670	56829	19058	2	75589	37565	38207	75308	75308	75887	75887	75591	75591	75772	75772
8	P_4,0	38502	37857	38440	38099	38189	38655	76313	11	76359	76359	76539	76539	76844	76844	76324	76324
8	P_4,1	38847	36521	36818	39023	37517	38284	15	75119	75368	75368	75841	75841	75801	75801	75134	75134
9	P_1,0	75850	8	18559	57005	19023	57120	38155	37822	75858	75858	75564	75564	76143	76143	75977	75977
9	P_1,1	12	76162	57480	18891	57202	19203	37377	38703	76174	76174	76371	76371	76405	76405	76080	76080
9	P_2,0	19224	56834	75974	14	18800	57009	37399	38188	76058	76058	75988	75988	75809	75809	75587	75587
9	P_2,1	56940	19536	10	77117	57848	19039	38557	38034	76476	76476	77127	77127	76887	76887	76591	76591
9	P_3,0	18906	57752	19516	56949	77035	4	38184	38393	76658	76658	76465	76465	77039	77039	76577	76577
9	P_3,1	57417	18805	57348	19205	2	75929	37573	38344	76222	76222	76553	76553	75931	75931	75917	75917
9	P_4,0	38349	37324	37912	38092	37881	37967	75470	15	75673	75673	76004	76004	75848	75848	75485	75485
9	P_4,1	39530	36865	36938	38925	37323	37984	18	75536	76395	76395	75863	75863	75307	75307	75554	75554
10	P_1,0	75230	8	19070	57233	19312	56820	37883	37977	75238	75238	76303	76303	76132	76132	75860	75860
10	P_1,1	19	76163	57455	18899	57139	19448	38026	38331	76182	76182	76354	76354	76587	76587	76357	76357
10	P_2,0	19097	57099	76617	18	19166	57037	37585	38777	76196	76196	76635	76635	76203	76203	76362	76362
10	P_2,1	56960	19725	12	76947	58188	18946	38934	38210	76685	76685	76959	76959	77134	77134	77144	77144
10	P_3,0	19006	58115	19404	57157	76883	2	38214	38298	77121	77121	76561	76561	76885	76885	76512	76512
10	P_3,1	57620	18882	57096	19124	9	75811	37974	38272	76502	76502	76220	76220	75820	75820	76246	76246
10	P_4,0	38177	37866	37714	38069	38232	38373	75682	11	76043	76043	75783	75783	76605	76605	75693	75693
10	P_4,1	38523	36407	37076	38664	37432	37816	14	75212	74930	74930	75740	75740	75248	75248	75226	75226
11	P_1,0	75411	5	18753	57052	18933	56530	38064	38329	75416	75416	75805	75805	75463	75463	76393	76393
11	P_1,1	16	76998	57550	18927	57291	19276	37649	38326	77014	77014	76477	76477	76567	76567	75975	75975
11	P_2,0	19277	57266	76197	15	18849	56891	37550	38627	76543	76543	76212	76212	75740	75740	76177	76177
11	P_2,1	57480	19648	10	77374	58364	18964	38687	38110	77128	77128	77384	77384	77328	77328	76797	76797
11	P_3,0	18872	57762	19735	57276	77035	4	38495	38518	76634	76634	77011	77011	77039	77039	77013	77013
11	P_3,1	57059	18681	56703	18889	7	75804	37396	38123	75740	75740	75592	75592	75811	75811	75519	75519
11	P_4,0	38279	37952	38446	38370	37924	38212	76343	10	76231	76231	76816	76816	76136	76136	76353	76353
11	P_4,1	39065	36488	36749	38773	37719	38516	16	74901	75553	75553	75522	75522	76235	76235	74917	74917
12	P_1,0	75258	1	18719	57031	19235	56604	37920	37906	75259	75259	75750	75750	75839	75839	75826	75826
12	P_1,1	17	76387	57559	18932	56959	18911	37774	39098	76404	76404	76491	76491	75870	75870	76872	76872
12	P_2,0	19251	56825	75702	19	18692	56768	37254	38803	76076	76076	75721	75721	75460	75460	76057	76057
12	P_2,1	57582	19888	18	76947	57812	18718	38995	37750	77470	77470	76965	76965	76530	76530	76745	76745
12	P_3,0	19101	57814	19295	57258	76707	2	38188	38078	76915	76915	76553	76553	76709	76709	76266	76266
12	P_3,1	56934	18731	56420	19030	6	75586	37814	37976	75665	75665	75450	75450	75592	75592	75790	75790
12	P_4,0	38632	37835	38384	38179	38038	38554	75179	16	76467	76467	76563	76563	76592	76592	75195	75195
12	P_4,1	39257	36877	37393	39161	37663	38619	17	75623	76134	76134	76554	76554	76282	76282	75640	75640
13	P_1,0	75197	2	18878	57152	19089	57184	38183	37991	75199	75199	76030	76030	76273	76273	76174	76174
13	P_1,1	13	76690	57620	18964	57247	19052	38015	38186	76703	76703	76584	76584	76299	76299	76201	76201
13	P_2,0	19135	56664	76379	18	18712	57318	37868	38732	75799	75799	76397	76397	76030	76030	76600	76600
13	P_2,1	57374	19503	15	77114	58035	18957	38783	37926	76877	76877	77129	77129	76992	76992	76709	76709
13	P_3,0	18909	57827	19559	57601	77105	8	38084	38499	76736	76736	77160	77160	77113	77113	76583	76583
13	P_3,1	57451	18617	57132	19189	4	76065	37673	38055	76068	76068	76321	76321	76069	76069	75728	75728
13	P_4,0	38533	37810	38328	38566	38168	38474	75948	10	76343	76343	76894	76894	76642	76642	75958	75958
13	P_4,1	39167	36996	37066	39080	38203	38228	17	76124	76163	76163	76146	76146	76431	76431	76141	76141
14	P_1,0	76200	3	18873	57105	19239	57536	37801	38111	76203	76203	75978	75978	76775	76775	75912	75912
14	P_1,1	19	76976	57742	19279	58015	19491	37937	38915	76995	76995	77021	77021	77506	77506	76852	76852
14	P_2,0	19177	57446	76457	17	18901	57081	37809	38792	76623	76623	76474	76474	75982	75982	76601	76601
14	P_2,1	57299	19839	14	76679	58028	18916	39095	37988	77138	77138	76693	76693	76944	76944	77083	77083
14	P_3,0	18997	58063	19494	57570	77519	13	38758	38132	77060	77060	77064	77064	77532	77532	76890	76890
14	P_3,1	57411	19102	57145	19418	9	75750	37576	38460	76513	76513	76563	76563	75759	75759	76036	76036
14	P_4,0	38315	37942	38160	38223	38252	38622	75840	7	76257	76257	76383	76383	76874	76874	75847	75847
14	P_4,1	39244	36852	37491	39205	37654	38451	9	75978	76096	76096	76696	76696	76105	76105	75987	75987
15	P_1,0	75795	8	18978	57419	19028	57242	38243	38240	75803	75803	76397	76397	76270	76270	76483	76483
15	P_1,1	14	76629	57925	18925	57598	19564	37716	38472	76643	76643	76850	76850	77162	77162	76188	76188
15	P_2,0	19497	57093	77063	16	18844	57651	37271	38480	76590	76590	77079	77079	76495	76495	75751	75751
15	P_2,1	57539	19544	14	77228	58088	18995	38927	38211	77083	77083	77242	77242	77083	77083	77138	77138
15	P_3,0	18911	57843	19390	57301	76737	5	38658	38514	76754	76754	76691	76691	76742	76742	77172	77172
15	P_3,1	57640	18658	57246	19249	11	76588	37946	38304	76298	76298	76495	76495	76599	76599	76250	76250
15	P_4,0	38766	37750	38101	38448	37699	38104	75667	7	76516	76516	76549	76549	75803	75803	75674	75674
15	P_4,1	39057	36723	37308	39277	37393	38322	15	76047	75780	75780	76585	76585	75715	75715	76062	76062
16	P_1,0	76198	2	18896	57459	19104	56989	38111	38152	76200	76200	76355	76355	76093	76093	76263	76263
16	P_1,1	12	76646	57918	19277	57075	19334	37792	38572	76658	76658	77195	77195	76409	76409	76364	76364
16	P_2,0	19336	56626	76437	21	18914	57195	37891	38542	75962	75962	76458	76458	76109	76109	76433	76433
16	P_2,1	57393	19499	15	77273	58163	19071	38804	37728	76892	76892	77288	77288	77234	77234	76532	76532
16	P_3,0	19103	57926	19451	58077	76418	3	38675	38512	77029	77029	77528	77528	76421	76421	77187	77187
16	P_3,1	57091	19143	57535	19269	10	76165	37592	38393	76234	76234	76804	76804	76175	76175	75985	75985
16	P_4,0	38398	37866	38156	38007	38142	38605	76347	10	76264	76264	76163	76163	76747	76747	76357	76357
16	P_4,1	39183	36760	36953	39103	37536	38444	15	75128	75943	75943	76056	76056	75980	75980	75143	75143
17	P_1,0	76158	4	18992	57012	19228	56872	38150	37998	76162	76162	76004	76004	76100	76100	76148	76148
17	P_1,1	13	76623	58068	18989	57702	19483	37733	38708	76636	76636	77057	77057	77185	77185	76441	76441
17	P_2,0	19231	57085	76604	18	18936	57869	37923	38632	76316	76316	76622	76622	76805	76805	76555	76555
17	P_2,1	57437	19980	9	77296	58252	18778	39042	38370	77417	77417	77305	77305	77030	77030	77412	77412
17	P_3,0	19071	58251	19545	57694	77378	5	38611	38278	77322	77322	77239	77239	77383	77383	76889	76889
17	P_3,1	57377	18813	57297	19081	5	76788	38065	38248	76190	76190	76378	76378	76793	76793	76313	76313
17	P_4,0	38813	37756	38105	38430	37997	38410	76879	15	76569	76569	76535	76535	76407	76407	76894	76894
17	P_4,1	39135	37082	37398	39565	37848	38271	16	76130	76217	76217	76963	76963	76119	76119	76146	76146
18	P_1,0	76253	4	19022	57439	19203	56933	37694	38546	76257	76257	76461	76461	76136	76136	76240	76240
18	P_1,1	15	76390	57347	19066	57708	19531	38224	38560	76405	76405	76413	76413	77239	77239	76784	76784
18	P_2,0	19046	57206	76447	18	19163	57802	37612	38618	76252	76252	76465	76465	76965	76965	76230	76230
18	P_2,1	57184	19827	13	77526	58677	19019	38906	38055	77011	77011	77539	77539	77696	77696	76961	76961
18	P_3,0	18946	58154	19257	57414	77437	6	38454	38742	77100	77100	76671	76671	77443	77443	77196	77196
18	P_3,1	57791	18743	57116	19180	7	76248	37740	38171	76534	76534	76296	76296	76255	76255	75911	75911
18	P_4,0	38849	37686	38156	37891	37985	38317	76685	11	76535	76535	76047	76047	76302	76302	76696	76696
18	P_4,1	39656	36972	37228	39299	38083	38511	7	76128	76628	76628	76527	76527	76594	76594	76135	76135
19	P_1,0	76127	7	18933	57640	19234	57100	38039	37928	76134	76134	76573	76573	76334	76334	75967	75967
19	P_1,1	12	76846	58047	19217	57229	19539	37833	38734	76858	76858	77264	77264	76768	76768	76567	76567
19	P_2,0	19664	57181	76435	20	18767	57548	37859	39111	76845	76845	76455	76455	76315	76315	76970	76970
19	P_2,1	57712	19501	11	76925	58204	19241	39747	38153	77213	77213	76936	76936	77445	77445	77900	77900
19	P_3,0	19015	58491	19584	57511	76907	4	38933	38781	77506	77506	77095	77095	76911	76911	77714	77714
19	P_3,1	57517	18782	57271	19483	6	76545	37507	38007	76299	76299	76754	76754	76551	76551	75514	75514
19	P_4,0	38688	38135	38432	38026	38494	38899	76386	14	76823	76823	76458	76458	77393	77393	76400	76400
19	P_4,1	39180	37206	36952	39177	37940	38895	9	76258	76386	76386	76129	76129	76835	76835	76267	76267
20	P_1,0	76661	4	19090	57190	19330	57370	38208	38365	76665	76665	76280	76280	76700	76700	76573	76573
20	P_1,1	11	76615	57501	19315	57281	19672	37589	38586	76626	76626	76816	76816	76953	76953	76175	76175
20	P_2,0	19324	57423	76400	13	18973	57416	37774	39024	76747	76747	76413	76413	76389	76389	76798	76798
20	P_2,1	57892	19833	18	77381	58385	19035	39001	38287	77725	77725	77399	77399	77420	77420	77288	77288
20	P_3,0	19249	57891	19801	57621	76996	4	38639	38600	77140	77140	77422	77422	77000	77000	77239	77239
20	P_3,1	57295	18808	57058	19276	9	76604	38058	38277	76103	76103	76334	76334	76613	76613	76335	76335
20	P_4,0	38409	38098	38557	38167	37938	38403	76850	17	76507	76507	76724	76724	76341	76341	76867	76867
20	P_4,1	39320	37192	37273	39290	38329	38377	9	75832	76512	76512	76563	76563	76706	76706	75841	75841
21	P_1,0	76498	5	18947	57314	19285	57376	38369	38319	76503	76503	76261	76261	76661	76661	76688	76688
21	P_1,1	16	76392	57862	19024	58077	19727	37814	38464	76408	76408	76886	76886	77804	77804	76278	76278
21	P_2,0	19500	57271	76464	21	19151	57523	37711	38939	76771	76771	76485	76485	76674	76674	76650	76650
21	P_2,1	57876	19712	14	77463	58519	19115	38826	38245	77588	77588	77477	77477	77634	77634	77071	77071
21	P_3,0	19021	58037	19555	57489	77747	5	38552	38267	77058	77058	77044	77044	77752	77752	76819	76819
21	P_3,1	57962	18868	57071	19281	5	76600	37810	38651	76830	76830	76352	76352	76605	76605	76461	76461
21	P_4,0	38763	37755	38632	38686	37945	38385	75985	16	76518	76518	77318	77318	76330	76330	76001	76001
21	P_4,1	39345	37021	37525	39210	37678	38468	13	76547	76366	76366	76735	76735	76146	76146	76560	76560
22	P_1,0	76394	6	18842	57764	19485	57153	38343	38651	76400	76400	76606	76606	76638	76638	76994	76994
22	P_1,1	12	76834	57807	19053	57889	19372	38147	38828	76846	76846	76860	76860	77261	77261	76975	76975
22	P_2,0	19334	57071	76001	16	19192	57915	37988	38881	76405	76405	76017	76017	77107	77107	76869	76869
22	P_2,1	57507	19772	12	77312	58933	19165	39106	38733	77279	77279	77324	77324	78098	78098	77839	77839
22	P_3,0	19309	58051	19446	57650	77210	3	38571	38404	77360	77360	77096	77096	77213	77213	76975	76975
22	P_3,1	57328	18864	57406	19325	3	76519	37829	38655	76192	76192	76731	76731	76522	76522	76484	76484
22	P_4,0	38610	37663	38173	38561	37847	38556	76241	17	76273	76273	76734	76734	76403	76403	76258	76258
22	P_4,1	39471	37055	37122	39060	37976	38643	18	76447	76526	76526	76182	76182	76619	76619	76465	76465
23	P_1,0	76040	4	19115	57503	18923	57511	38316	38407	76044	76044	76618	76618	76434	76434	76723	76723
23	P_1,1	19	76879	58156	19105	57732	19506	37996	38782	76898	76898	77261	77261	77238	77238	76778	76778
23	P_2,0	19590	57603	76434	14	18950	57804	37794	38762	77193	77193	76448	76448	76754	76754	76556	76556
23	P_2,1	57851	19812	18	77356	58407	18880	39091	38501	77663	77663	77374	77374	77287	77287	77592	77592
23	P_3,0	19014	58055	19822	57754	77680	7	38658	38487	77069	77069	77576	77576	77687	77687	77145	77145
23	P_3,1	57412	18856	57015	19529	12	76869	37829	38619	76268	76268	76544	76544	76881	76881	76448	76448
23	P_4,0	38680	37945	38207	38473	38114	38385	76845	14	76625	76625	76680	76680	76499	76499	76859	76859
23	P_4,1	39641	37429	37100	39051	38461	38412	8	76488	77070	77070	76151	76151	76873	76873	76496	76496
24	P_1,0	76091	4	19001	57742	19434	57197	38175	37994	76095	76095	76743	76743	76631	76631	76169	76169
24	P_1,1	16	76559	57919	19152	57780	19636	38173	39179	76575	76575	77071	77071	77416	77416	77352	77352
24	P_2,0	19329	57184	76940	17	19071	57878	37656	38529	76513	76513	76957	76957	76949	76949	76185	76185
24	P_2,1	57747	19498	15	77512	58434	19108	39367	38001	77245	77245	77527	77527	77542	77542	77368	77368
24	P_3,0	19242	58629	19218	58023	77209	9	38595	38756	77871	77871	77241	77241	77218	77218	77351	77351
24	P_3,1	57529	19087	57354	19145	5	76209	37589	38926	76616	76616	76499	76499	76214	76214	76515	76515
24	P_4,0	38697	37942	38094	38554	38224	38468	76215	14	76639	76639	76648	76648	76692	76692	76229	76229
24	P_4,1	39220	37298	37500	39465	37822	38795	11	76069	76518	76518	76965	76965	76617	76617	76080	76080
25	P_1,0	76567	8	19283	58207	19104	57090	38435	38019	76575	76575	77490	77490	76194	76194	76454	76454
25	P_1,1	13	76870	58270	19337	57586	19610	38192	38632	76883	76883	77607	77607	77196	77196	76824	76824
25	P_2,0	19534	57304	76931	18	18898	58169	37882	38959	76838	76838	76949	76949	77067	77067	76841	76841
25	P_2,1	57730	19790	18	78296	58661	19210	39212	38502	77520	77520	78314	78314	77871	77871	77714	77714
25	P_3,0	18905	58016	19481	58408	77163	5	38869	38980	76921	76921	77889	77889	77168	77168	77849	77849
25	P_3,1	57803	18835	57696	19539	6	76638	38041	38646	76638	76638	77235	77235	76644	76644	76687	76687
25	P_4,0	38612	37982	38667	38317	38311	38721	77153	17	76594	76594	76984	76984	77032	77032	77170	77170
25	P_4,1	39657	37611	37156	39505	37936	38424	8	76629	77268	77268	76661	76661	76360	76360	76637	76637
26	P_1,0	77396	7	19053	58054	19327	57291	38533	38487	77403	77403	77107	77107	76618	76618	77020	77020
26	P_1,1	12	77087	57428	19214	57387	19165	38225	39202	77099	77099	76642	76642	76552	76552	77427	77427
26	P_2,0	19287	57468	76810	14	18930	58193	37461	38626	76755	76755	76824	76824	77123	77123	76087	76087
26	P_2,1	57472	19586	8	77207	58597	18978	39360	38467	77058	77058	77215	77215	77575	77575	77827	77827
26	P_3,0	18765	58716	19555	58077	77651	6	38809	38536	77481	77481	77632	77632	77657	77657	77345	77345
26	P_3,1	58205	19077	57643	19515	4	76858	37981	38838	77282	77282	77158	77158	76862	76862	76819	76819
26	P_4,0	39074	38272	38482	38463	38430	38751	76604	11	77346	77346	76945	76945	77181	77181	76615	76615
26	P_4,1	39783	37136	37507	39106	38065	38702	17	76279	76919	76919	76613	76613	76767	76767	76296	76296
27	P_1,0	76600	0	19135	57446	19414	57126	38239	38333	76600	76600	76581	76581	76540	76540	76572	76572
27	P_1,1	19	76736	58110	18757	57574	19627	37980	38921	76755	76755	76867	76867	77201	77201	76901	76901
27	P_2,0	19606	57494	76321	12	18951	58005	37488	39076	77100	77100	76333	76333	76956	76956	76564	76564
27	P_2,1	57325	19829	12	77407	58370	19183	39140	38187	77154	77154	77419	77419	77553	77553	77327	77327
27	P_3,0	19138	57970	19561	57868	77260	5	38521	38771	77108	77108	77429	77429	77265	77265	77292	77292
27	P_3,1	57490	18702	57266	19604	6	77286	38016	38395	76192	76192	76870	76870	77292	77292	76411	76411
27	P_4,0	38972	37564	38218	38667	38099	38205	76844	11	76536	76536	76885	76885	76304	76304	76855	76855
27	P_4,1	39382	37320	37357	39176	37855	38490	16	76120	76702	76702	76533	76533	76345	76345	76136	76136
28	P_1,0	76199	12	18976	57766	19465	57092	38246	38315	76211	76211	76742	76742	76557	76557	76561	76561
28	P_1,1	16	76958	58167	19243	57468	19384	37926	38927	76974	76974	77410	77410	76852	76852	76853	76853
28	P_2,0	19731	57049	77293	26	19095	57781	37740	38992	76780	76780	77319	77319	76876	76876	76732	76732
28	P_2,1	57941	19609	8	77770	58116	19224	38899	38099	77550	77550	77778	77778	77340	77340	76998	76998
28	P_3,0	18886	57793	19682	57969	77510	6	38665	38672	76679	76679	77651	77651	77516	77516	77337	77337
28	P_3,1	57931	19226	57976	19277	4	76828	37877	38438	77157	77157	77253	77253	76832	76832	76315	76315
28	P_4,0	39073	37976	38299	38444	38211	38730	77116	9	77049	77049	76743	76743	76941	76941	77125	77125
28	P_4,1	39213	37560	37456	39062	37909	38613	13	76240	76773	76773	76518	76518	76522	76522	76253	76253
29	P_1,0	76222	8	19038	57654	19406	57147	38019	38396	76230	76230	76692	76692	76553	76553	76415	76415
29	P_1,1	13	77948	58085	19337	57675	19516	38370	39149	77961	77961	77422	77422	77191	77191	77519	77519
29	P_2,0	19447	57825	76185	14	18971	57588	37779	39049	77272	77272	76199	76199	76559	76559	76828	76828
29	P_2,1	58088	19954	13	76946	58413	19148	39357	38264	78042	78042	76959	76959	77561	77561	77621	77621
29	P_3,0	18947	58306	19316	57896	77211	6	38598	38526	77253	77253	77212	77212	77217	77217	77124	77124
29	P_3,1	57705	18892	56993	19496	6	76465	38007	38786	76597	76597	76489	76489	76471	76471	76793	76793
29	P_4,0	39001	37661	38366	38526	37896	38990	77493	14	76662	76662	76892	76892	76886	76886	77507	77507
29	P_4,1	39605	37228	37595	39252	38098	38538	14	76686	76833	76833	76847	76847	76636	76636	76700	76700
30	P_1,0	76940	4	19126	58228	19467	56876	38446	38460	76944	76944	77354	77354	76343	76343	76906	76906
30	P_1,1	13	77102	58017	19254	57862	19351	38300	38906	77115	77115	77271	77271	77213	77213	77206	77206
30	P_2,0	19466	57194	77316	17	18907	57773	37829	39001	76660	76660	77333	77333	76680	76680	76830	76830
30	P_2,1	57751	19746	15	77217	58679	19055	39485	38309	77497	77497	77232	77232	77734	77734	77794	77794
30	P_3,0	19186	58129	19324	58048	77643	8	38731	38793	77315	77315	77372	77372	77651	77651	77524	77524
30	P_3,1	57533	19073	57133	19413	4	77097	38119	38406	76606	76606	76546	76546	77101	77101	76525	76525
30	P_4,0	38968	38060	38470	38763	38338	38658	76861	9	77028	77028	77233	77233	76996	76996	76870	76870
30	P_4,1	39525	37260	36993	39349	37904	38432	9	76464	76785	76785	76342	76342	76336	76336	76473	76473
31	P_1,0	76517	7	18884	57742	19348	56922	38172	38158	76524	76524	76626	76626	76270	76270	76330	76330
31	P_1,1	16	77601	58940	19037	58016	19835	38097	38910	77617	77617	77977	77977	77851	77851	77007	77007
31	P_2,0	19582	57359	76943	12	19160	58608	37611	38792	76941	76941	76955	76955	77768	77768	76403	76403
31	P_2,1	57747	19713	15	77832	58230	19209	39145	38058	77460	77460	77847	77847	77439	77439	77203	77203
31	P_3,0	19067	58340	19713	58148	77051	6	38840	38845	77407	77407	77861	77861	77057	77057	77685	77685
31	P_3,1	57656	18915	56921	19511	8	76667	37811	38822	76571	76571	76432	76432	76675	76675	76633	76633
31	P_4,0	38949	38091	38412	38294	38338	38918	77154	7	77040	77040	76706	76706	77256	77256	77161	77161
31	P_4,1	39611	37354	37091	39262	37888	38427	15	76829	76965	76965	76353	76353	76315	76315	76844	76844
32	P_1,0	76625	7	19058	57968	19623	57649	38174	38487	76632	76632	77026	77026	77272	77272	76661	76661
32	P_1,1	16	76455	57435	19387	57571	19580	37825	38731	76471	76471	76822	76822	77151	77151	76556	76556
32	P_2,0	19423	57462	77055	13	19116	57701	38340	39528	76885	76885	77068	77068	76817	76817	77868	77868
32	P_2,1	57747	19585	11	77633	58824	19223	38872	38457	77332	77332	77644	77644	78047	78047	77329	77329
32	P_3,0	19061	58314	19438	58037	76864	5	38920	38648	77375	77375	77475	77475	76869	76869	77568	77568
32	P_3,1	57851	19282	57554	19236	4	76318	37980	38999	77133	77133	76790	76790	76322	76322	76979	76979
32	P_4,0	38898	37956	38969	38768	38671	39105	76810	9	76854	76854	77737	77737	77776	77776	76819	76819
32	P_4,1	39612	37162	37530	39026	38133	38656	22	76022	76774	76774	76556	76556	76789	76789	76044	76044
33	P_1,0	76473	7	19137	57744	19314	57482	38368	38443	76480	76480	76881	76881	76796	76796	76811	76811
33	P_1,1	13	77002	58480	18874	57723	19423	38084	38776	77015	77015	77354	77354	77146	77146	76860	76860
33	P_2,0	19496	57626	76853	18	19079	58015	37915	38953	77122	77122	76871	76871	77094	77094	76868	76868
33	P_2,1	57925	19726	14	77799	58904	19170	39581	38455	77651	77651	77813	77813	78074	78074	78036	78036
33	P_3,0	19269	58477	19721	57792	77455	8	38923	38604	77746	77746	77513	77513	77463	77463	77527	77527
33	P_3,1	58320	18990	57492	19251	6	77017	37830	38805	77310	77310	76743	76743	77023	77023	76635	76635
33	P_4,0	39172	38314	38904	38905	38375	38691	77381	16	77486	77486	77809	77809	77066	77066	77397	77397
33	P_4,1	39615	37727	37577	39434	38268	38713	16	76394	77342	77342	77011	77011	76981	76981	76410	76410
34	P_1,0	75882	3	19394	57877	19754	57631	37741	38167	75885	75885	77271	77271	77385	77385	75908	75908
34	P_1,1	9	77157	58175	19110	57992	19495	37913	38948	77166	77166	77285	77285	77487	77487	76861	76861
34	P_2,0	19456	57687	76688	13	18890	57644	37877	39006	77143	77143	76701	76701	76534	76534	76883	76883
34	P_2,1	57676	19707	13	78163	58700	19060	39022	38602	77383	77383	78176	78176	77760	77760	77624	77624
34	P_3,0	19079	58089	19614	58244	77578	1	38276	38800	77168	77168	77858	77858	77579	77579	77076	77076
34	P_3,1	57659	19148	57585	19385	4	77007	38047	38419	76807	76807	76970	76970	77011	77011	76466	76466
34	P_4,0	38812	37889	38497	38538	38269	38575	77112	14	76701	76701	77035	77035	76844	76844	77126	77126
34	P_4,1	39640	37444	37497	39482	38427	38835	13	76580	77084	77084	76979	76979	77262	77262	76593	76593
35	P_1,0	76933	1	19063	57746	19325	57629	38665	38785	76934	76934	76809	76809	76954	76954	77450	77450
35	P_1,1	7	77754	58203	19365	57753	19780	38098	38806	77761	77761	77568	77568	77533	77533	76904	76904
35	P_2,0	19456	57539	76823	16	18998	57869	38052	38819	76995	76995	76839	76839	76867	76867	76871	76871
35	P_2,1	57317	19736	15	78276	58542	18996	39289	38379	77053	77053	78291	78291	77538	77538	77668	77668
35	P_3,0	19034	58559	19820	58196	77657	6	38703	38315	77593	77593	78016	78016	77663	77663	77018	77018
35	P_3,1	57257	18915	57505	19336	3	76844	37968	38865	76172	76172	76841	76841	76847	76847	76833	76833
35	P_4,0	39295	38028	38940	38436	38144	38968	77144	12	77323	77323	77376	77376	77112	77112	77156	77156
35	P_4,1	39387	37229	37120	39163	38374	38790	10	76469	76616	76616	76283	76283	77164	77164	76479	76479
36	P_1,0	77134	5	18961	58215	19378	58020	38695	38445	77139	77139	77176	77176	77398	77398	77140	77140
36	P_1,1	15	77145	57958	19193	58032	19606	38541	38986	77160	77160	77151	77151	77638	77638	77527	77527
36	P_2,0	19424	57254	77061	14	18993	58081	37845	38717	76678	76678	77075	77075	77074	77074	76562	76562
36	P_2,1	57881	19723	14	77366	59239	19097	39515	38795	77604	77604	77380	77380	78336	78336	78310	78310
36	P_3,0	19231	58716	19583	58416	78087	5	38732	39025	77947	77947	77999	77999	78092	78092	77757	77757
36	P_3,1	57608	19251	57559	19254	9	76437	38038	38523	76859	76859	76813	76813	76446	76446	76561	76561
36	P_4,0	38613	37935	38724	38533	38164	38517	77201	15	76548	76548	77257	77257	76681	76681	77216	77216
36	P_4,1	39531	37360	37335	39431	38371	38951	11	76499	76891	76891	76766	76766	77322	77322	76510	76510
37	P_1,0	76835	5	19226	58519	19353	57495	38299	38478	76840	76840	77745	77745	76848	76848	76777	76777
37	P_1,1	9	77380	57946	18929	58192	19690	38371	38913	77389	77389	76875	76875	77882	77882	77284	77284
37	P_2,0	19626	57892	76596	20	19352	58190	37902	39029	77518	77518	76616	76616	77542	77542	76931	76931
37	P_2,1	57971	19874	12	77406	59111	19412	39238	38362	77845	77845	77418	77418	78523	78523	77600	77600
37	P_3,0	19058	58170	19610	57808	78285	4	38612	38471	77228	77228	77418	77418	78289	78289	77083	77083
37	P_3,1	57965	18993	57262	19632	8	76682	37598	38821	76958	76958	76894	76894	76690	76690	76419	76419
37	P_4,0	39076	38092	38699	38503	38322	38878	77540	15	77168	77168	77202	77202	77200	77200	77555	77555
37	P_4,1	39639	37314	37562	38901	38092	38321	11	76550	76953	76953	76463	76463	76413	76413	76561	76561
38	P_1,0	76548	13	19292	57964	19624	57617	38444	37956	76561	76561	77256	77256	77241	77241	76400	76400
38	P_1,1	8	77312	57973	19226	57934	19500	38198	38823	77320	77320	77199	77199	77434	77434	77021	77021
38	P_2,0	19219	57740	76715	16	19164	57777	37892	38828	76959	76959	76731	76731	76941	76941	76720	76720
38	P_2,1	58048	19833	12	77842	58766	19119	39290	38393	77881	77881	77854	77854	77885	77885	77683	77683
38	P_3,0	19001	58767	19580	58183	77856	7	38891	38724	77768	77768	77763	77763	77863	77863	77615	77615
38	P_3,1	58308	19227	57810	19359	9	76525	38128	38690	77535	77535	77169	77169	76534	76534	76818	76818
38	P_4,0	39076	37981	39048	38864	38371	38916	77275	16	77057	77057	77912	77912	77287	77287	77291	77291
38	P_4,1	39526	37753	37212	39586	38518	38982	13	76939	77279	77279	76798	76798	77500	77500	76952	76952
39	P_1,0	76464	6	19171	57883	19166	57677	38275	38443	76470	76470	77054	77054	76843	76843	76718	76718
39	P_1,1	19	76951	58258	19093	57911	19392	38241	38798	76970	76970	77351	77351	77303	77303	77039	77039
39	P_2,0	19538	57168	76746	11	18928	58183	37777	39034	76706	76706	76757	76757	77111	77111	76811	76811
39	P_2,1	58227	20105	11	77908	58853	19294	39467	38421	78332	78332	77919	77919	78147	78147	77888	77888
39	P_3,0	19092	58398	19942	58152	77169	5	39197	39057	77490	77490	78094	78094	77174	77174	78254	78254
39	P_3,1	57776	19042	57589	19730	7	77110	37853	38874	76818	76818	77319	77319	77117	77117	76727	76727
39	P_4,0	39247	38054	38616	38573	38506	38939	76835	12	77301	77301	77189	77189	77445	77445	76847	76847
39	P_4,1	39386	37630	37849	39510	38126	38774	13	76301	77016	77016	77359	77359	76900	76900	76314	76314
40	P_1,0	77182	6	18982	58435	19682	57227	38255	39197	77188	77188	77417	77417	76909	76909	77452	77452
40	P_1,1	14	77808	57861	19277	58157	19591	38190	38912	77822	77822	77138	77138	77748	77748	77102	77102
40	P_2,0	19279	57348	77007	14	19028	58050	38199	39148	76627	76627	77021	77021	77078	77078	77347	77347
40	P_2,1	58207	19981	10	77706	58658	19129	39175	38635	78188	78188	77716	77716	77787	77787	77810	77810
40	P_3,0	19224	58385	19683	57558	77245	5	38837	38684	77609	77609	77241	77241	77250	77250	77521	77521
40	P_3,1	58022	18883	57765	19248	8	76947	37944	38900	76905	76905	77013	77013	76955	76955	76844	76844
40	P_4,0	39145	37496	38931	38870	38336	39086	76627	17	76641	76641	77801	77801	77422	77422	76644	76644
40	P_4,1	39975	37697	37462	39268	38297	38709	6	76348	77672	77672	76730	76730	77006	77006	76354	76354
41	P_1,0	76370	12	18935	57567	19284	57242	38188	38474	76382	76382	76502	76502	76526	76526	76662	76662
41	P_1,1	16	77385	58507	18906	58056	19836	38337	38925	77401	77401	77413	77413	77892	77892	77262	77262
41	P_2,0	19635	57459	76584	14	18936	58321	38290	39130	77094	77094	76598	76598	77257	77257	77420	77420
41	P_2,1	58043	19831	13	78422	59332	19193	38920	38115	77874	77874	78435	78435	78525	78525	77035	77035
41	P_3,0	18961	58018	19756	58100	78120	7	38938	38514	76979	76979	77856	77856	78127	78127	77452	77452
41	P_3,1	57861	18997	58384	19754	6	77438	38659	39167	76858	76858	78138	78138	77444	77444	77826	77826
41	P_4,0	38714	38082	38578	38195	38364	38578	77020	16	76796	76796	76773	76773	76942	76942	77036	77036
41	P_4,1	39109	37512	37429	39444	38335	38719	16	76365	76621	76621	76873	76873	77054	77054	76381	76381
42	P_1,0	76912	9	19131	57875	19415	56978	38299	38514	76921	76921	77006	77006	76393	76393	76813	76813
42	P_1,1	11	77654	58367	19272	57984	19674	38084	39029	77665	77665	77639	77639	77658	77658	77113	77113
42	P_2,0	19414	57475	77615	19	19216	57982	38246	38643	76889	76889	77634	77634	77198	77198	76889	76889
42	P_2,1	57778	19535	19	77921	58802	18901	39330	38396	77313	77313	77940	77940	77703	77703	77726	77726
42	P_3,0	19099	58666	19492	58655	77365	3	39012	38553	77765	77765	78147	78147	77368	77368	77565	77565
42	P_3,1	57866	18837	57438	19146	9	77179	38068	39010	76703	76703	76584	76584	77188	77188	77078	77078
42	P_4,0	39458	38096	38552	38567	38357	39000	76904	17	77554	77554	77119	77119	77357	77357	76921	76921
42	P_4,1	39226	37457	37664	39745	38249	38515	16	76551	76683	76683	77409	77409	76764	76764	76567	76567
43	P_1,0	76887	10	19158	57484	19368	57904	38175	38855	76897	76897	76642	76642	77272	77272	77030	77030
43	P_1,1	17	77293	58020	19067	58073	19579	38612	38870	77310	77310	77087	77087	77652	77652	77482	77482
43	P_2,0	19568	57358	77254	14	19206	58217	37662	38855	76926	76926	77268	77268	77423	77423	76517	76517
43	P_2,1	58137	19891	15	78369	58849	19081	39125	38547	78028	78028	78384	78384	77930	77930	77672	77672
43	P_3,0	19273	58503	19747	57906	78145	10	38845	38765	77776	77776	77653	77653	78155	78155	77610	77610
43	P_3,1	58105	18998	57890	19402	5	77127	38223	38773	77103	77103	77292	77292	77132	77132	76996	76996
43	P_4,0	39071	38215	38561	38733	38251	38870	76901	14	77286	77286	77294	77294	77121	77121	76915	76915
43	P_4,1	39395	37466	37412	38967	37964	38613	10	76520	76861	76861	76379	76379	76577	76577	76530	76530
44	P_1,0	77174	7	18958	58010	19646	57947	38436	38289	77181	77181	76968	76968	77593	77593	76725	76725
44	P_1,1	17	77694	58169	19367	57993	19450	38218	38827	77711	77711	77536	77536	77443	77443	77045	77045
44	P_2,0	19452	57957	77439	11	19356	58256	38024	38877	77409	77409	77450	77450	77612	77612	76901	76901
44	P_2,1	57440	19698	15	77773	58734	19164	39369	38399	77138	77138	77788	77788	77898	77898	77768	77768
44	P_3,0	19022	58461	19531	58621	77861	4	39032	38972	77483	77483	78152	78152	77865	77865	78004	78004
44	P_3,1	58093	19122	57926	19057	2	77149	37868	38904	77215	77215	76983	76983	77151	77151	76772	76772
44	P_4,0	39359	38108	38717	38624	38439	39047	77053	12	77467	77467	77341	77341	77486	77486	77065	77065
44	P_4,1	39647	37602	37384	39236	38157	38552	10	76717	77249	77249	76620	76620	76709	76709	76727	76727
45	P_1,0	76890	8	19228	57600	19461	57727	38592	38764	76898	76898	76828	76828	77188	77188	77356	77356
45	P_1,1	15	76947	58686	19179	57918	19673	38510	39146	76962	76962	77865	77865	77591	77591	77656	77656
45	P_2,0	19483	57617	77672	16	18903	58091	37618	38668	77100	77100	77688	77688	76994	76994	76286	76286
45	P_2,1	58039	20039	19	78145	58887	18928	39028	38488	78078	78078	78164	78164	77815	77815	77516	77516
45	P_3,0	18884	58810	19872	58314	77803	7	38833	38779	77694	77694	78186	78186	77810	77810	77612	77612
45	P_3,1	57955	18870	57316	19513	8	76811	37769	38677	76825	76825	76829	76829	76819	76819	76446	76446
45	P_4,0	39191	38187	38777	38631	38246	38909	76786	13	77378	77378	77408	77408	77155	77155	76799	76799
45	P_4,1	39573	37214	37560	39630	38292	38588	14	77113	76787	76787	77190	77190	76880	76880	77127	77127
46	P_1,0	76714	2	19003	57943	19457	57766	38088	38412	76716	76716	76946	76946	77223	77223	76500	76500
46	P_1,1	9	77389	58117	19341	58491	19862	38244	39301	77398	77398	77458	77458	78353	78353	77545	77545
46	P_2,0	19715	57537	76577	22	19407	58141	37943	39048	77252	77252	76599	76599	77548	77548	76991	76991
46	P_2,1	58418	19643	13	78390	58742	18976	39236	38834	78061	78061	78403	78403	77718	77718	78070	78070
46	P_3,0	18945	58427	19663	57930	77869	6	39012	38961	77372	77372	77593	77593	77875	77875	77973	77973
46	P_3,1	58579	19440	57644	19370	8	77293	38231	39006	78019	78019	77014	77014	77301	77301	77237	77237
46	P_4,0	38825	38214	38721	38567	38173	39206	77529	14	77039	77039	77288	77288	77379	77379	77543	77543
46	P_4,1	39426	37723	37625	39747	38078	38491	10	76853	77149	77149	77372	77372	76569	76569	76863	76863
47	P_1,0	76992	3	19299	58108	19460	57326	38292	38992	76995	76995	77407	77407	76786	76786	77284	77284
47	P_1,1	16	77431	58669	19187	57756	19693	38503	39101	77447	77447	77856	77856	77449	77449	77604	77604
47	P_2,0	19478	57604	77107	20	19376	58307	37837	38925	77082	77082	77127	77127	77683	77683	76762	76762
47	P_2,1	58379	20070	15	78272	58124	19080	39800	38940	78449	78449	78287	78287	77204	77204	78740	78740
47	P_3,0	19055	58935	20001	57987	78142	7	38818	38478	77990	77990	77988	77988	78149	78149	77296	77296
47	P_3,1	58298	19338	57723	19420	8	77118	38155	38506	77636	77636	77143	77143	77126	77126	76661	76661
47	P_4,0	39395	38245	38744	38708	38346	39032	76287	14	77640	77640	77452	77452	77378	77378	76301	76301
47	P_4,1	39470	37481	37271	39409	38310	38917	14	77332	76951	76951	76680	76680	77227	77227	77346	77346
48	P_1,0	76732	3	19389	58033	19413	57462	37888	38818	76735	76735	77422	77422	76875	76875	76706	76706
48	P_1,1	16	77823	58285	19448	57903	19937	38539	39072	77839	77839	77733	77733	77840	77840	77611	77611
48	P_2,0	19522	57564	77534	9	19119	58011	38099	39365	77086	77086	77543	77543	77130	77130	77464	77464
48	P_2,1	58326	19574	13	77646	59096	19084	40131	38693	77900	77900	77659	77659	78180	78180	78824	78824
48	P_3,0	19206	58542	19871	58539	77585	1	38713	38433	77748	77748	78410	78410	77586	77586	77146	77146
48	P_3,1	58765	19061	57975	19337	6	77626	38226	38773	77826	77826	77312	77312	77632	77632	76999	76999
48	P_4,0	39087	38271	38644	38887	38310	38877	77490	15	77358	77358	77531	77531	77187	77187	77505	77505
48	P_4,1	39526	37491	37846	38983	38426	38212	9	76764	77017	77017	76829	76829	76638	76638	76773	76773
49	P_1,0	76900	3	19089	58015	19551	57785	38713	39196	76903	76903	77104	77104	77336	77336	77909	77909
49	P_1,1	10	77078	58090	19094	58136	19842	38259	38963	77088	77088	77184	77184	77978	77978	77222	77222
49	P_2,0	19591	58032	77845	13	19159	58591	37707	38742	77623	77623	77858	77858	77750	77750	76449	76449
49	P_2,1	57725	19904	7	77802	58905	19391	39272	38616	77629	77629	77809	77809	78296	78296	77888	77888
49	P_3,0	18911	58472	19899	58174	77916	5	39068	38572	77383	77383	78073	78073	77921	77921	77640	77640
49	P_3,1	58179	19244	57589	19612	4	77142	38497	38991	77423	77423	77201	77201	77146	77146	77488	77488
49	P_4,0	39100	38194	38623	38683	38719	39011	76720	12	77294	77294	77306	77306	77730	77730	76732	76732
49	P_4,1	39567	37617	37101	40054	38474	38821	12	76451	77184	77184	77155	77155	77295	77295	76463	76463
50	P_1,0	76986	3	19088	57791	19373	57639	38197	38990	76989	76989	76879	76879	77012	77012	77187	77187
50	P_1,1	14	77720	58317	19285	58325	19694	38297	39326	77734	77734	77602	77602	78019	78019	77623	77623
50	P_2,0	19552	57826	77416	14	19079	58305	38004	39200	77378	77378	77430	77430	77384	77384	77204	77204
50	P_2,1	58212	19942	7	78306	58742	19274	39223	38635	78154	78154	78313	78313	78016	78016	77858	77858
50	P_3,0	19128	58702	19786	57714	78013	5	39377	38757	77830	77830	77500	77500	78018	78018	78134	78134
50	P_3,1	58194	19212	57329	19595	7	77260	37997	39170	77406	77406	76924	76924	77267	77267	77167	77167
50	P_4,0	39505	38204	38771	38515	38462	38981	77434	12	77709	77709	77286	77286	77443	77443	77446	77446
50	P_4,1	39930	37525	37578	39485	38539	38596	13	76613	77455	77455	77063	77063	77135	77135	76626	76626
51	P_1,0	77054	6	19203	57934	19610	57833	37982	38756	77060	77060	77137	77137	77443	77443	76738	76738
51	P_1,1	10	77244	58273	19230	58000	19756	38330	39062	77254	77254	77503	77503	77756	77756	77392	77392
51	P_2,0	19461	57823	77472	19	19110	58423	37839	38848	77284	77284	77491	77491	77533	77533	76687	76687
51	P_2,1	58270	19801	13	78268	58871	19160	39350	38473	78071	78071	78281	78281	78031	78031	77823	77823
51	P_3,0	19163	59178	19723	57611	77758	8	38881	38522	78341	78341	77334	77334	77766	77766	77403	77403
51	P_3,1	58022	18974	57719	19585	10	76917	38284	39093	76996	76996	77304	77304	76927	76927	77377	77377
51	P_4,0	39357	38041	38837	38920	38594	39023	77324	13	77398	77398	77757	77757	77617	77617	77337	77337
51	P_4,1	39916	37758	37779	39563	38368	38597	11	77144	77674	77674	77342	77342	76965	76965	77155	77155
52	P_1,0	77035	3	19226	58217	19490	57810	38296	38705	77038	77038	77443	77443	77300	77300	77001	77001
52	P_1,1	18	77625	58155	19098	58325	19895	38500	39135	77643	77643	77253	77253	78220	78220	77635	77635
52	P_2,0	19803	57826	77254	10	19099	58284	38139	38729	77629	77629	77264	77264	77383	77383	76868	76868
52	P_2,1	58542	19825	17	78400	58445	18990	39324	38505	78367	78367	78417	78417	77435	77435	77829	77829
52	P_3,0	19089	58653	19528	57977	77733	4	39024	38808	77742	77742	77505	77505	77737	77737	77832	77832
52	P_3,1	57926	19151	57886	19518	6	77512	38133	38911	77077	77077	77404	77404	77518	77518	77044	77044
52	P_4,0	38988	38509	38638	38518	38552	39394	77344	12	77497	77497	77156	77156	77946	77946	77356	77356
52	P_4,1	39614	37570	37393	39464	38507	38622	13	76688	77184	77184	76857	76857	77129	77129	76701	76701
53	P_1,0	77259	4	19466	58321	19293	57774	38349	38857	77263	77263	77787	77787	77067	77067	77206	77206
53	P_1,1	10	77767	58568	19261	57824	19784	38377	38741	77777	77777	77829	77829	77608	77608	77118	77118
53	P_2,0	19659	58112	77338	15	19081	57946	38152	39021	77771	77771	77353	77353	77027	77027	77173	77173
53	P_2,1	58022	20125	22	78042	58703	19191	39591	38586	78147	78147	78064	78064	77894	77894	78177	78177
53	P_3,0	19092	58926	19762	58565	77449	7	39006	38625	78018	78018	78327	78327	77456	77456	77631	77631
53	P_3,1	58087	19081	57445	19602	6	76990	37956	38925	77168	77168	77047	77047	76996	76996	76881	76881
53	P_4,0	38903	38193	38450	38473	38224	38940	77055	11	77096	77096	76923	76923	77164	77164	77066	77066
53	P_4,1	39596	37749	37394	39431	38215	39013	18	76252	77345	77345	76825	76825	77228	77228	76270	76270
54	P_1,0	76836	3	19082	58464	19505	57713	38382	38575	76839	76839	77546	77546	77218	77218	76957	76957
54	P_1,1	9	77165	58622	19606	57790	19469	38396	38792	77174	77174	78228	78228	77259	77259	77188	77188
54	P_2,0	19583	58378	77473	14	19037	57853	37816	39124	77961	77961	77487	77487	76890	76890	76940	76940
54	P_2,1	58156	19836	15	78035	58728	19320	39357	38536	77992	77992	78050	78050	78048	78048	77893	77893
54	P_3,0	19275	58623	19536	58230	77389	5	39066	38712	77898	77898	77766	77766	77394	77394	77778	77778
54	P_3,1	57858	18783	57603	19526	7	76885	38618	39176	76641	76641	77129	77129	76892	76892	77794	77794
54	P_4,0	39241	38415	38760	38640	38394	39075	77263	11	77656	77656	77400	77400	77469	77469	77274	77274
54	P_4,1	39647	37985	37247	39429	38463	38853	15	76333	77632	77632	76676	76676	77316	77316	76348	76348
55	P_1,0	77403	5	19090	57953	19590	57866	37994	38540	77408	77408	77043	77043	77456	77456	76534	76534
55	P_1,1	12	77584	58631	19116	57994	19569	38454	38916	77596	77596	77747	77747	77563	77563	77370	77370
55	P_2,0	19434	57889	77324	14	19382	58308	38198	38986	77323	77323	77338	77338	77690	77690	77184	77184
55	P_2,1	57658	19728	15	77578	58458	19229	39420	38551	77386	77386	77593	77593	77687	77687	77971	77971
55	P_3,0	19067	59204	19903	57806	77560	3	38941	38646	78271	78271	77709	77709	77563	77563	77587	77587
55	P_3,1	58159	18920	57677	19656	7	77099	38110	38639	77079	77079	77333	77333	77106	77106	76749	76749
55	P_4,0	39107	38077	38154	38480	38189	39159	77354	15	77184	77184	76634	76634	77348	77348	77369	77369
55	P_4,1	39514	37573	37868	39595	38137	38727	15	76525	77087	77087	77463	77463	76864	76864	76540	76540
56	P_1,0	76840	8	18952	57880	19302	57060	38536	38542	76848	76848	76832	76832	76362	76362	77078	77078
56	P_1,1	11	76846	58514	19336	57464	19786	38276	39106	76857	76857	77850	77850	77250	77250	77382	77382
56	P_2,0	19412	57485	77062	12	18971	58124	38196	39150	76897	76897	77074	77074	77095	77095	77346	77346
56	P_2,1	58380	20001	13	77684	59034	19105	39063	38500	78381	78381	77697	77697	78139	78139	77563	77563
56	P_3,0	18976	58672	19746	57768	77725	3	39035	38654	77648	77648	77514	77514	77728	77728	77689	77689
56	P_3,1	57755	19049	57522	19547	4	76516	37749	38899	76804	76804	77069	77069	76520	76520	76648	76648
56	P_4,0	39218	37994	38954	38844	38703	38835	76864	17	77212	77212	77798	77798	77538	77538	76881	76881
56	P_4,1	39518	37219	37457	39344	38220	38862	16	77350	76737	76737	76801	76801	77082	77082	77366	77366
57	P_1,0	77133	5	19188	57890	19244	57691	38129	38987	77138	77138	77078	77078	76935	76935	77116	77116
57	P_1,1	17	77686	58580	19312	58156	19621	38225	39101	77703	77703	77892	77892	77777	77777	77326	77326
57	P_2,0	19416	57734	77089	16	19070	58134	37923	39034	77150	77150	77105	77105	77204	77204	76957	76957
57	P_2,1	57881	19935	18	78039	58710	19097	39716	38367	77816	77816	78057	78057	77807	77807	78083	78083
57	P_3,0	19210	58659	19705	57910	77420	6	38665	38755	77869	77869	77615	77615	77426	77426	77420	77420
57	P_3,1	58009	18907	57575	19597	8	77234	37883	38953	76916	76916	77172	77172	77242	77242	76836	76836
57	P_4,0	39029	38170	38539	38805	38653	39141	77350	12	77199	77199	77344	77344	77794	77794	77362	77362
57	P_4,1	39478	37303	37762	39635	38607	38827	9	76751	76781	76781	77397	77397	77434	77434	76760	76760
58	P_1,0	77056	7	19188	57703	19439	57111	38458	38607	77063	77063	76891	76891	76550	76550	77065	77065
58	P_1,1	10	77360	58158	19450	57557	19336	38203	39111	77370	77370	77608	77608	76893	76893	77314	77314
58	P_2,0	19526	57708	77341	16	19054	58160	38177	39369	77234	77234	77357	77357	77214	77214	77546	77546
58	P_2,1	57849	19813	10	77907	58760	19290	39155	38539	77662	77662	77917	77917	78050	78050	77694	77694
58	P_3,0	19253	58341	19840	58689	77206	4	38520	38600	77594	77594	78529	78529	77210	77210	77120	77120
58	P_3,1	57673	19060	57621	19278	4	76983	38086	38767	76733	76733	76899	76899	76987	76987	76853	76853
58	P_4,0	39213	38131	38811	38654	38475	38936	76776	14	77344	77344	77465	77465	77411	77411	76790	76790
58	P_4,1	39222	37530	37902	39159	38057	38620	11	77421	76752	76752	77061	77061	76677	76677	77432	77432
59	P_1,0	77113	2	19016	58135	19534	57658	38465	38459	77115	77115	77151	77151	77192	77192	76924	76924
59	P_1,1	10	77196	58323	19103	58210	19682	38376	39193	77206	77206	77426	77426	77892	77892	77569	77569
59	P_2,0	19548	57745	77170	16	19087	57971	38187	39236	77293	77293	77186	77186	77058	77058	77423	77423
59	P_2,1	57746	20031	16	77817	58773	19271	39332	38427	77777	77777	77833	77833	78044	78044	77759	77759
59	P_3,0	19240	58574	19979	57960	77896	8	39737	38533	77814	77814	77939	77939	77904	77904	78270	78270
59	P_3,1	57333	18803	57769	19327	7	77146	38323	38672	76136	76136	77096	77096	77153	77153	76995	76995
59	P_4,0	39396	37878	38725	38170	38524	39231	77513	19	77274	77274	76895	76895	77755	77755	77532	77532
59	P_4,1	39400	37568	37426	39062	38257	38253	11	76196	76968	76968	76488	76488	76510	76510	76207	76207
60	P_1,0	77078	3	18964	58056	19418	57424	38141	38554	77081	77081	77020	77020	76842	76842	76695	76695
60	P_1,1	13	77358	58428	19064	58189	19479	38074	38839	77371	77371	77492	77492	77668	77668	76913	76913
60	P_2,0	19364	57610	76698	17	19204	58316	38202	38837	76974	76974	76715	76715	77520	77520	77039	77039
60	P_2,1	58038	20189	15	78568	58643	19153	39659	38520	78227	78227	78583	78583	77796	77796	78179	78179
60	P_3,0	19035	58251	19919	58325	77421	11	39016	38516	77286	77286	78244	78244	77432	77432	77532	77532
60	P_3,1	58234	19076	57327	19346	7	76886	38121	39417	77310	77310	76673	76673	76893	76893	77538	77538
60	P_4,0	38922	38063	38688	38343	38270	38785	76986	17	76985	76985	77031	77031	77055	77055	77003	77003
60	P_4,1	39260	37524	37411	39291	38541	38546	6	76830	76784	76784	76702	76702	77087	77087	76836	76836
61	P_1,0	76805	6	19150	58401	19637	58207	37831	38519	76811	76811	77551	77551	77844	77844	76350	76350
61	P_1,1	18	77282	58137	19398	58148	19598	38356	39379	77300	77300	77535	77535	77746	77746	77735	77735
61	P_2,0	19575	57317	76671	13	18909	58205	38043	38655	76892	76892	76684	76684	77114	77114	76698	76698
61	P_2,1	58112	19805	15	77714	58528	19101	39720	38493	77917	77917	77729	77729	77629	77629	78213	78213
61	P_3,0	19073	58980	19475	57732	77780	4	38974	38408	78053	78053	77207	77207	77784	77784	77382	77382
61	P_3,1	58114	19031	57195	19328	9	76514	37601	39216	77145	77145	76523	76523	76523	76523	76817	76817
61	P_4,0	39007	38089	38566	38599	37779	38800	77167	21	77096	77096	77165	77165	76579	76579	77188	77188
61	P_4,1	39410	37449	37499	39577	38224	38851	10	76352	76859	76859	77076	77076	77075	77075	76362	76362
62	P_1,0	76495	7	19120	57786	19511	57070	38049	38821	76502	76502	76906	76906	76581	76581	76870	76870
62	P_1,1	6	77381	58827	19083	57585	19678	38530	38575	77387	77387	77910	77910	77263	77263	77105	77105
62	P_2,0	19680	57564	77347	17	19148	58034	37819	38939	77244	77244	77364	77364	77182	77182	76758	76758
62	P_2,1	57660	19684	12	77813	58406	19220	38998	38272	77344	77344	77825	77825	77626	77626	77270	77270
62	P_3,0	19281	58622	19435	57795	77792	5	39086	38619	77903	77903	77230	77230	77797	77797	77705	77705
62	P_3,1	57682	18853	57440	19265	8	76924	37710	38629	76535	76535	76705	76705	76932	76932	76339	76339
62	P_4,0	39225	37941	38401	38455	38267	39113	76978	24	77166	77166	76856	76856	77380	77380	77002	77002
62	P_4,1	39552	37672	37430	39804	38468	38443	9	76719	77224	77224	77234	77234	76911	76911	76728	76728
63	P_1,0	77075	1	18885	57794	19524	57825	38412	38622	77076	77076	76679	76679	77349	77349	77034	77034
63	P_1,1	12	77118	58533	18958	57485	19517	38204	38695	77130	77130	77491	77491	77002	77002	76899	76899
63	P_2,0	19489	57574	77883	13	19148	57798	37982	39181	77063	77063	77896	77896	76946	76946	77163	77163
63	P_2,1	57999	20107	19	77812	58674	19187	39394	38248	78106	78106	77831	77831	77861	77861	77642	77642
63	P_3,0	18992	58559	20000	58318	77593	3	38891	38499	77551	77551	78318	78318	77596	77596	77390	77390
63	P_3,1	58345	19079	57866	19529	8	76662	38230	38994	77424	77424	77395	77395	76670	76670	77224	77224
63	P_4,0	39286	38330	38851	38626	38195	39154	76955	11	77616	77616	77477	77477	77349	77349	76966	76966
63	P_4,1	39611	37405	37194	39299	38528	38615	7	76720	77016	77016	76493	76493	77143	77143	76727	76727
64	P_1,0	76641	11	19022	58075	19349	57248	38384	38705	76652	76652	77097	77097	76597	76597	77089	77089
64	P_1,1	9	76789	58247	19339	57552	19545	38728	38947	76798	76798	77586	77586	77097	77097	77675	77675
64	P_2,0	19568	57853	76849	9	19241	58054	38269	39023	77421	77421	76858	76858	77295	77295	77292	77292
64	P_2,1	58290	19765	8	78112	58949	18781	39408	38311	78055	78055	78120	78120	77730	77730	77719	77719
64	P_3,0	19580	58658	19670	58122	77803	6	39028	38789	78238	78238	77792	77792	77809	77809	77817	77817
64	P_3,1	57927	18945	57794	19413	8	77208	37969	39204	76872	76872	77207	77207	77216	77216	77173	77173
64	P_4,0	39053	38297	38418	38488	38348	38843	77873	15	77350	77350	76906	76906	77191	77191	77888	77888
64	P_4,1	39458	37641	37698	39511	38875	38749	13	75938	77099	77099	77209	77209	77624	77624	75951	75951
65	P_1,0	76211	9	19018	58100	19377	57589	38477	38860	76220	76220	77118	77118	76966	76966	77337	77337
65	P_1,1	16	77623	58507	19248	58045	19800	38543	38940	77639	77639	77755	77755	77845	77845	77483	77483
65	P_2,0	19615	57746	77317	14	19049	58293	37986	39330	77361	77361	77331	77331	77342	77342	77316	77316
65	P_2,1	58195	19804	14	78159	58867	19260	39584	38521	77999	77999	78173	78173	78127	78127	78105	78105
65	P_3,0	18943	58381	19668	58846	77801	8	39067	38980	77324	77324	78514	78514	77809	77809	78047	78047
65	P_3,1	58144	18899	57526	19617	4	77419	38192	39277	77043	77043	77143	77143	77423	77423	77469	77469
65	P_4,0	39247	38141	38782	38578	38384	38954	77218	17	77388	77388	77360	77360	77338	77338	77235	77235
65	P_4,1	39175	37791	37571	39603	38748	38855	12	76679	76966	76966	77174	77174	77603	77603	76691	76691
66	P_1,0	77131	5	19007	58500	19386	57794	38679	38759	77136	77136	77507	77507	77180	77180	77438	77438
66	P_1,1	10	77905	58969	19195	58054	19820	38597	39180	77915	77915	78164	78164	77874	77874	77777	77777
66	P_2,0	19550	57237	77090	11	19007	58291	38239	39302	76787	76787	77101	77101	77298	77298	77541	77541
66	P_2,1	58050	19623	14	78149	58895	19075	39308	38366	77673	77673	78163	78163	77970	77970	77674	77674
66	P_3,0	19303	58756	19670	58372	77691	5	39012	38482	78059	78059	78042	78042	77696	77696	77494	77494
66	P_3,1	58060	18905	57943	19738	6	77187	37943	39011	76965	76965	77681	77681	77193	77193	76954	76954
66	P_4,0	39014	37979	38805	38536	38331	38848	77774	12	76993	76993	77341	77341	77179	77179	77786	77786
66	P_4,1	39529	37633	37608	39364	38439	38524	7	77135	77162	77162	76972	76972	76963	76963	77142	77142
67	P_1,0	76922	6	19156	57840	19296	57769	38342	39057	76928	76928	76996	76996	77065	77065	77399	77399
67	P_1,1	10	78053	58640	19362	57973	19839	38659	39123	78063	78063	78002	78002	77812	77812	77782	77782
67	P_2,0	19536	57891	77133	21	19194	58189	37719	39228	77427	77427	77154	77154	77383	77383	76947	76947
67	P_2,1	58393	20105	11	78376	58976	19308	39396	38569	78498	78498	78387	78387	78284	78284	77965	77965
67	P_3,0	19324	58715	19823	58018	78218	9	38912	38361	78039	78039	77841	77841	78227	78227	77273	77273
67	P_3,1	58192	19003	58017	19713	10	77190	38035	39032	77195	77195	77730	77730	77200	77200	77067	77067
67	P_4,0	39185	38343	38713	39019	38143	38728	77186	16	77528	77528	77732	77732	76871	76871	77202	77202
67	P_4,1	39486	37472	37622	39620	38617	38561	10	76599	76958	76958	77242	77242	77178	77178	76609	76609
68	P_1,0	76474	6	18842	57887	19507	57723	38246	38844	76480	76480	76729	76729	77230	77230	77090	77090
68	P_1,1	10	77275	58260	19048	58219	19685	38456	38668	77285	77285	77308	77308	77904	77904	77124	77124
68	P_2,0	19496	57811	76963	21	18990	58079	38150	39058	77307	77307	76984	76984	77069	77069	77208	77208
68	P_2,1	58456	19695	14	78045	59070	19153	39489	38208	78151	78151	78059	78059	78223	78223	77697	77697
68	P_3,0	19191	58663	19541	58200	77727	6	38827	38609	77854	77854	77741	77741	77733	77733	77436	77436
68	P_3,1	58043	18971	57863	19492	11	77598	38298	39227	77014	77014	77355	77355	77609	77609	77525	77525
68	P_4,0	39157	38195	38438	38931	38535	39111	77005	16	77352	77352	77369	77369	77646	77646	77021	77021
68	P_4,1	39278	37683	37449	39410	38563	38601	14	77011	76961	76961	76859	76859	77164	77164	77025	77025
69	P_1,0	77362	4	19090	57969	19393	57694	38404	39027	77366	77366	77059	77059	77087	77087	77431	77431
69	P_1,1	18	77555	58888	19265	57601	19619	38326	39368	77573	77573	78153	78153	77220	77220	77694	77694
69	P_2,0	19617	56856	77133	11	19096	58223	37953	39255	76473	76473	77144	77144	77319	77319	77208	77208
69	P_2,1	58268	19840	11	77930	58656	19185	39654	38483	78108	78108	77941	77941	77841	77841	78137	78137
69	P_3,0	18972	58341	19772	58185	77757	8	38600	38856	77313	77313	77957	77957	77765	77765	77456	77456
69	P_3,1	57663	19094	57385	19685	4	76691	38307	39065	76757	76757	77070	77070	76695	76695	77372	77372
69	P_4,0	39250	37843	38609	38734	38616	39062	77250	22	77093	77093	77343	77343	77678	77678	77272	77272
69	P_4,1	39567	37712	38132	39511	38450	38826	17	76573	77279	77279	77643	77643	77276	77276	76590	76590
70	P_1,0	77101	5	19106	58082	19639	57707	38376	38884	77106	77106	77188	77188	77346	77346	77260	77260
70	P_1,1	12	77769	58338	19303	58088	19553	38493	38974	77781	77781	77641	77641	77641	77641	77467	77467
70	P_2,0	19341	58061	77864	16	19399	57842	38384	38912	77402	77402	77880	77880	77241	77241	77296	77296
70	P_2,1	58027	19967	10	77827	58823	19264	39368	38551	77994	77994	77837	77837	78087	78087	77919	77919
70	P_3,0	19370	58806	19425	58265	77582	6	39107	38661	78176	78176	77690	77690	77588	77588	77768	77768
70	P_3,1	58158	19129	57673	19416	7	76777	37828	38851	77287	77287	77089	77089	76784	76784	76679	76679
70	P_4,0	39685	37930	38412	38965	38355	39140	77347	22	77615	77615	77377	77377	77495	77495	77369	77369
70	P_4,1	39386	37639	37477	39460	38636	38746	15	76920	77025	77025	76937	76937	77382	77382	76935	76935
71	P_1,0	77040	7	19039	58033	19179	57390	38404	38756	77047	77047	77072	77072	76569	76569	77160	77160
71	P_1,1	14	77271	57875	19042	58070	19638	38520	38986	77285	77285	76917	76917	77708	77708	77506	77506
71	P_2,0	19441	57591	76431	18	19226	57924	37769	39289	77032	77032	76449	76449	77150	77150	77058	77058
71	P_2,1	58092	19746	15	78267	58739	19474	39250	38558	77838	77838	78282	78282	78213	78213	77808	77808
71	P_3,0	18884	58330	19961	58384	77315	9	39062	38289	77214	77214	78345	78345	77324	77324	77351	77351
71	P_3,1	58558	19117	57794	19737	6	77658	37936	39376	77675	77675	77531	77531	77664	77664	77312	77312
71	P_4,0	39318	38090	38787	38885	38485	39306	77467	17	77408	77408	77672	77672	77791	77791	77484	77484
71	P_4,1	39291	37555	37525	39635	38223	38728	12	76242	76846	76846	77160	77160	76951	76951	76254	76254
72	P_1,0	77325	7	18804	58131	19422	57514	37999	38436	77332	77332	76935	76935	76936	76936	76435	76435
72	P_1,1	12	77712	57881	19436	58104	19561	38366	39098	77724	77724	77317	77317	77665	77665	77464	77464
72	P_2,0	19834	58090	76760	19	19258	58562	38041	39065	77924	77924	76779	76779	77820	77820	77106	77106
72	P_2,1	58488	19932	12	77348	59012	19370	39294	38742	78420	78420	77360	77360	78382	78382	78036	78036
72	P_3,0	19216	58641	19831	58067	78062	10	39050	38836	77857	77857	77898	77898	78072	78072	77886	77886
72	P_3,1	58121	19279	57590	19569	7	76781	37876	38986	77400	77400	77159	77159	76788	76788	76862	76862
72	P_4,0	39362	38413	38885	38843	38125	39202	77239	11	77775	77775	77728	77728	77327	77327	77250	77250
72	P_4,1	39529	37857	37603	39542	38197	38478	10	77109	77386	77386	77145	77145	76675	76675	77119	77119
73	P_1,0	76691	7	19304	57962	19404	57877	38120	38348	76698	76698	77266	77266	77281	77281	76468	76468
73	P_1,1	9	78239	58169	19237	57696	19520	38832	38842	78248	78248	77406	77406	77216	77216	77674	77674
73	P_2,0	19553	57606	77383	21	19021	58443	38306	39374	77159	77159	77404	77404	77464	77464	77680	77680
73	P_2,1	58400	19823	13	78234	58340	19383	39409	38588	78223	78223	78247	78247	77723	77723	77997	77997
73	P_3,0	18877	58683	19794	58234	77386	8	39457	39045	77560	77560	78028	78028	77394	77394	78502	78502
73	P_3,1	57718	18971	57683	19788	8	77129	38112	38763	76689	76689	77471	77471	77137	77137	76875	76875
73	P_4,0	39207	37928	38814	38546	38571	39196	76974	18	77135	77135	77360	77360	77767	77767	76992	76992
73	P_4,1	39348	37475	37449	39527	38306	38789	9	76266	76823	76823	76976	76976	77095	77095	76275	76275
74	P_1,0	76728	11	19181	58282	19275	57319	38065	38591	76739	76739	77463	77463	76594	76594	76656	76656
74	P_1,1	7	77342	57957	19493	57885	19424	38345	38531	77349	77349	77450	77450	77309	77309	76876	76876
74	P_2,0	19325	57511	77578	16	19139	58489	37902	39100	76836	76836	77594	77594	77628	77628	77002	77002
74	P_2,1	57965	19857	17	77942	59016	19097	38904	38235	77822	77822	77959	77959	78113	78113	77139	77139
74	P_3,0	19182	59046	19471	58118	77552	7	39045	38671	78228	78228	77589	77589	77559	77559	77716	77716
74	P_3,1	57916	19093	58189	19357	8	77348	38582	39049	77009	77009	77546	77546	77356	77356	77631	77631
74	P_4,0	39342	37903	38496	38886	38453	39105	77382	23	77245	77245	77382	77382	77558	77558	77405	77405
74	P_4,1	39259	37817	37576	39226	38428	38918	12	77126	77076	77076	76802	76802	77346	77346	77138	77138
75	P_1,0	77116	2	19004	57720	19535	57630	38188	38650	77118	77118	76724	76724	77165	77165	76838	76838
75	P_1,1	7	77671	58767	19236	58307	19594	38537	39029	77678	77678	78003	78003	77901	77901	77566	77566
75	P_2,0	19703	57789	77224	16	19129	58576	38409	39388	77492	77492	77240	77240	77705	77705	77797	77797
75	P_2,1	58006	19668	8	77623	58927	18845	39550	38524	77674	77674	77631	77631	77772	77772	78074	78074
75	P_3,0	19025	59237	19687	57838	77846	2	38882	38302	78262	78262	77525	77525	77848	77848	77184	77184
75	P_3,1	58049	18983	57456	19444	9	76927	38099	38877	77032	77032	76900	76900	76936	76936	76976	76976
75	P_4,0	39047	38456	38898	38817	38562	39330	77213	15	77503	77503	77715	77715	77892	77892	77228	77228
75	P_4,1	39539	37656	37152	39713	38458	38545	12	76792	77195	77195	76865	76865	77003	77003	76804	76804
76	P_1,0	77176	6	19125	58249	19437	57596	38035	38689	77182	77182	77374	77374	77033	77033	76724	76724
76	P_1,1	5	77017	58881	19301	58348	19769	38584	38941	77022	77022	78182	78182	78117	78117	77525	77525
76	P_2,0	19460	58724	76507	20	18957	57930	38088	39119	78184	78184	76527	76527	76887	76887	77207	77207
76	P_2,1	58566	19871	12	78106	59228	19181	39294	38176	78437	78437	78118	78118	78409	78409	77470	77470
76	P_3,0	19171	58854	19541	58504	77901	3	39049	38508	78025	78025	78045	78045	77904	77904	77557	77557
76	P_3,1	57515	19238	58110	19465	6	77439	38145	38965	76753	76753	77575	77575	77445	77445	77110	77110
76	P_4,0	39285	38133	38604	38882	38311	39051	77008	24	77418	77418	77486	77486	77362	77362	77032	77032
76	P_4,1	39328	37699	37547	39569	38219	38784	13	76725	77027	77027	77116	77116	77003	77003	76738	76738
77	P_1,0	77535	5	19377	58155	19487	57661	38362	38764	77540	77540	77532	77532	77148	77148	77126	77126
77	P_1,1	10	77804	58689	19194	58018	19702	38339	38947	77814	77814	77883	77883	77720	77720	77286	77286
77	P_2,0	19762	57418	77838	21	19177	58667	37983	39313	77180	77180	77859	77859	77844	77844	77296	77296
77	P_2,1	58237	19901	7	77675	58817	18902	39151	38613	78138	78138	77682	77682	77719	77719	77764	77764
77	P_3,0	19272	59540	19720	58237	77656	5	38812	38855	78812	78812	77957	77957	77661	77661	77667	77667
77	P_3,1	58385	18815	57785	19475	9	77009	38003	39055	77200	77200	77260	77260	77018	77018	77058	77058
77	P_4,0	39487	37892	39189	39213	37980	39021	77162	18	77379	77379	78402	78402	77001	77001	77180	77180
77	P_4,1	39658	37928	37599	39818	38060	38920	11	76117	77586	77586	77417	77417	76980	76980	76128	76128
78	P_1,0	76442	8	19202	58063	19777	57478	38187	38731	76450	76450	77265	77265	77255	77255	76918	76918
78	P_1,1	10	77833	58394	19190	58260	19401	38401	39324	77843	77843	77584	77584	77661	77661	77725	77725
78	P_2,0	19387	58238	77282	20	19334	58326	37912	38949	77625	77625	77302	77302	77660	77660	76861	76861
78	P_2,1	58201	19986	15	77821	58899	19161	39171	38530	78187	78187	77836	77836	78060	78060	77701	77701
78	P_3,0	18943	58747	19798	58315	77723	5	39074	38627	77690	77690	78113	78113	77728	77728	77701	77701
78	P_3,1	57926	18879	57745	19477	7	76968	38599	38993	76805	76805	77222	77222	76975	76975	77592	77592
78	P_4,0	39204	38273	39032	38625	38488	39079	77827	15	77477	77477	77657	77657	77567	77567	77842	77842
78	P_4,1	39512	37626	37663	39340	38275	38573	14	76490	77138	77138	77003	77003	76848	76848	76504	76504
79	P_1,0	76592	7	19089	58129	19416	57824	38534	38978	76599	76599	77218	77218	77240	77240	77512	77512
79	P_1,1	14	77006	59079	19176	58279	19440	38376	38940	77020	77020	78255	78255	77719	77719	77316	77316
79	P_2,0	19295	57489	76781	16	19488	58641	38488	39149	76784	76784	76797	76797	78129	78129	77637	77637
79	P_2,1	58502	19837	11	78546	58940	19047	39358	38330	78339	78339	78557	78557	77987	77987	77688	77688
79	P_3,0	19024	58753	19882	58327	77850	5	39149	38822	77777	77777	78209	78209	77855	77855	77971	77971
79	P_3,1	57992	18982	57728	19548	5	77160	38179	39277	76974	76974	77276	77276	77165	77165	77456	77456
79	P_4,0	39128	38184	38617	38775	38175	39032	76450	22	77312	77312	77392	77392	77207	77207	76472	76472
79	P_4,1	39377	37964	37355	39813	38405	38769	12	77292	77341	77341	77168	77168	77174	77174	77304	77304
80	P_1,0	76649	8	19295	58082	19584	57191	38497	38973	76657	76657	77377	77377	76775	76775	77470	77470
80	P_1,1	8	77780	58258	19148	58186	19421	38656	38647	77788	77788	77406	77406	77607	77607	77303	77303
80	P_2,0	19773	57015	77812	9	19381	58722	38285	38933	76788	76788	77821	77821	78103	78103	77218	77218
80	P_2,1	58044	19919	19	77891	58581	19209	39493	38513	77963	77963	77910	77910	77790	77790	78006	78006
80	P_3,0	19176	59001	19425	58316	77803	5	38326	38532	78177	78177	77741	77741	77808	77808	76858	76858
80	P_3,1	57879	18698	57592	19389	11	76876	37947	38801	76577	76577	76981	76981	76887	76887	76748	76748
80	P_4,0	39442	37834	38549	38981	38441	39136	77020	15	77276	77276	77530	77530	77577	77577	77035	77035
80	P_4,1	39205	37701	37797	39524	38410	38873	8	76938	76906	76906	77321	77321	77283	77283	76946	76946
81	P_1,0	76667	6	19227	57762	19353	57468	38176	38653	76673	76673	76989	76989	76821	76821	76829	76829
81	P_1,1	15	77112	58031	19193	58364	19806	38338	39082	77127	77127	77224	77224	78170	78170	77420	77420
81	P_2,0	19704	57304	77156	12	19267	58269	37823	39154	77008	77008	77168	77168	77536	77536	76977	76977
81	P_2,1	57669	19643	15	77976	58487	19035	39692	38469	77312	77312	77991	77991	77522	77522	78161	78161
81	P_3,0	19118	59076	19804	57890	77281	7	38777	38490	78194	78194	77694	77694	77288	77288	77267	77267
81	P_3,1	58192	18937	57246	19378	8	77160	38146	39201	77129	77129	76624	76624	77168	77168	77347	77347
81	P_4,0	39536	38426	38511	38814	38145	39299	76865	15	77962	77962	77325	77325	77444	77444	76880	76880
81	P_4,1	39145	37788	37542	39686	38491	38804	9	76764	76933	76933	77228	77228	77295	77295	76773	76773
82	P_1,0	77349	8	18997	58426	19339	57578	38751	38704	77357	77357	77423	77423	76917	76917	77455	77455
82	P_1,1	7	77772	58602	19250	58043	19588	38331	39106	77779	77779	77852	77852	77631	77631	77437	77437
82	P_2,0	19393	57797	77179	14	19179	58026	38035	39285	77190	77190	77193	77193	77205	77205	77320	77320
82	P_2,1	57705	19775	16	77946	59074	19024	39171	38679	77480	77480	77962	77962	78098	78098	77850	77850
82	P_3,0	19170	58668	19370	58185	78284	8	38836	38299	77838	77838	77555	77555	78292	78292	77135	77135
82	P_3,1	57386	18855	57167	19230	12	76606	38062	38892	76241	76241	76397	76397	76618	76618	76954	76954
82	P_4,0	39257	37832	38611	38992	38147	39098	76784	20	77089	77089	77603	77603	77245	77245	76804	76804
82	P_4,1	39610	37688	37821	39700	38036	38581	12	76997	77298	77298	77521	77521	76617	76617	77009	77009
83	P_1,0	76463	4	19173	57611	19510	57535	38550	38492	76467	76467	76784	76784	77045	77045	77042	77042
83	P_1,1	13	77637	58393	19318	57898	19437	38327	38866	77650	77650	77711	77711	77335	77335	77193	77193
83	P_2,0	19599	57985	77284	18	19256	58553	37943	38841	77584	77584	77302	77302	77809	77809	76784	76784
83	P_2,1	58179	19851	17	77474	59144	19105	39111	38465	78030	78030	77491	77491	78249	78249	77576	77576
83	P_3,0	19112	58613	19858	58079	77566	7	38904	38636	77725	77725	77937	77937	77573	77573	77540	77540
83	P_3,1	58246	19218	57432	19593	8	77346	38175	38945	77464	77464	77025	77025	77354	77354	77120	77120
83	P_4,0	39201	37961	38523	38503	38014	38768	77653	21	77162	77162	77026	77026	76782	76782	77674	77674
83	P_4,1	39416	37669	37524	39565	38590	38966	11	76438	77085	77085	77089	77089	77556	77556	76449	76449
84	P_1,0	76535	1	19223	58016	19580	57483	38273	38834	76536	76536	77239	77239	77063	77063	77107	77107
84	P_1,1	12	77207	58287	19212	58591	19899	38672	38919	77219	77219	77499	77499	78490	78490	77591	77591
84	P_2,0	19590	57665	77464	18	19123	58142	38439	38997	77255	77255	77482	77482	77265	77265	77436	77436
84	P_2,1	57575	19954	6	77931	58837	19151	39287	38490	77529	77529	77937	77937	77988	77988	77777	77777
84	P_3,0	19180	58483	19479	58234	77872	4	39261	38595	77663	77663	77713	77713	77876	77876	77856	77856
84	P_3,1	57614	18874	58248	19637	11	77085	37995	39189	76488	76488	77885	77885	77096	77096	77184	77184
84	P_4,0	39425	38523	38655	38717	38232	38928	77022	15	77948	77948	77372	77372	77160	77160	77037	77037
84	P_4,1	39359	37453	37694	38974	38265	38564	14	76773	76812	76812	76668	76668	76829	76829	76787	76787
85	P_1,0	77025	4	19148	57973	19595	57912	37776	38694	77029	77029	77121	77121	77507	77507	76470	76470
85	P_1,1	17	77142	58288	19030	57643	19743	38576	39001	77159	77159	77318	77318	77386	77386	77577	77577
85	P_2,0	19776	58056	77189	19	19218	58193	37758	39180	77832	77832	77208	77208	77411	77411	76938	76938
85	P_2,1	58099	20088	14	77609	58905	19067	39350	38358	78187	78187	77623	77623	77972	77972	77708	77708
85	P_3,0	19105	58948	19919	57879	77898	9	39003	38545	78053	78053	77798	77798	77907	77907	77548	77548
85	P_3,1	58158	18838	57488	19532	7	77426	37915	39116	76996	76996	77020	77020	77433	77433	77031	77031
85	P_4,0	39365	37793	38524	38927	38491	38922	77510	20	77158	77158	77451	77451	77413	77413	77530	77530
85	P_4,1	39375	37504	37547	39550	38591	38558	9	76688	76879	76879	77097	77097	77149	77149	76697	76697
86	P_1,0	77012	6	19319	58189	19552	57950	37928	38701	77018	77018	77508	77508	77502	77502	76629	76629
86	P_1,1	11	77790	58147	18959	58178	19633	38459	38798	77801	77801	77106	77106	77811	77811	77257	77257
86	P_2,0	19464	57880	77212	13	19083	58120	38281	38603	77344	77344	77225	77225	77203	77203	76884	76884
86	P_2,1	57859	19582	10	77799	58915	19334	39609	38325	77441	77441	77809	77809	78249	78249	77934	77934
86	P_3,0	19081	58346	19608	57865	77909	9	38978	38416	77427	77427	77473	77473	77918	77918	77394	77394
86	P_3,1	57323	19064	57268	19361	10	76562	37837	38989	76387	76387	76629	76629	76572	76572	76826	76826
86	P_4,0	39247	38012	38724	38663	38295	38958	76708	10	77259	77259	77387	77387	77253	77253	76718	76718
86	P_4,1	39394	37749	37738	39422	38230	38500	5	76602	77143	77143	77160	77160	76730	76730	76607	76607
87	P_1,0	77057	3	19105	58154	19372	57505	38224	39010	77060	77060	77259	77259	76877	76877	77234	77234
87	P_1,1	13	77557	58641	19201	58461	19819	38422	38842	77570	77570	77842	77842	78280	78280	77264	77264
87	P_2,0	19406	57292	77472	26	19042	58739	37819	39182	76698	76698	77498	77498	77781	77781	77001	77001
87	P_2,1	58065	20068	14	77972	59127	19212	39504	38512	78133	78133	77986	77986	78339	78339	78016	78016
87	P_3,0	19109	58468	19765	57970	77866	6	39202	38898	77577	77577	77735	77735	77872	77872	78100	78100
87	P_3,1	57954	19031	57366	19501	6	76882	37911	38911	76985	76985	76867	76867	76888	76888	76822	76822
87	P_4,0	39203	37763	38579	38488	37875	38657	77268	14	76966	76966	77067	77067	76532	76532	77282	77282
87	P_4,1	39448	37560	37258	39442	38540	38868	19	76348	77008	77008	76700	76700	77408	77408	76367	76367
88	P_1,0	76136	6	18999	58226	19359	57532	38046	38991	76142	76142	77225	77225	76891	76891	77037	77037
88	P_1,1	13	77338	58385	19073	57727	19708	38768	39080	77351	77351	77458	77458	77435	77435	77848	77848
88	P_2,0	19409	57978	77133	9	19406	58255	38176	39218	77387	77387	77142	77142	77661	77661	77394	77394
88	P_2,1	58042	19614	11	77868	58467	19490	39386	39025	77656	77656	77879	77879	77957	77957	78411	78411
88	P_3,0	19130	58963	19527	58084	77704	9	39324	38868	78093	78093	77611	77611	77713	77713	78192	78192
88	P_3,1	58231	19005	57976	19371	9	77156	38426	38966	77236	77236	77347	77347	77165	77165	77392	77392
88	P_4,0	39387	38190	38643	38752	38195	39080	77428	17	77577	77577	77395	77395	77275	77275	77445	77445
88	P_4,1	39408	37559	37884	39632	38376	38572	11	76705	76967	76967	77516	77516	76948	76948	76716	76716
89	P_1,0	76880	2	19053	58224	19346	57732	38566	38858	76882	76882	77277	77277	77078	77078	77424	77424
89	P_1,1	14	77520	58254	19239	57758	19589	38756	38965	77534	77534	77493	77493	77347	77347	77721	77721
89	P_2,0	19352	57909	77205	16	19125	58950	38023	38963	77261	77261	77221	77221	78075	78075	76986	76986
89	P_2,1	58096	20092	15	77653	59003	19089	39400	38232	78188	78188	77668	77668	78092	78092	77632	77632
89	P_3,0	19249	58849	19563	58096	77783	2	38932	38604	78098	78098	77659	77659	77785	77785	77536	77536
89	P_3,1	57877	18865	57446	19711	11	76940	37866	38946	76742	76742	77157	77157	76951	76951	76812	76812
89	P_4,0	39482	38043	38334	38835	38375	38581	76552	25	77525	77525	77169	77169	76956	76956	76577	76577
89	P_4,1	39392	37639	37207	39404	38723	38729	10	76472	77031	77031	76611	76611	77452	77452	76482	76482
90	P_1,0	76565	4	18876	57622	19375	57467	37946	38472	76569	76569	76498	76498	76842	76842	76418	76418
90	P_1,1	12	77898	58041	19320	58148	19888	38636	39045	77910	77910	77361	77361	78036	78036	77681	77681
90	P_2,0	19425	57764	76957	17	19064	58084	38243	39138	77189	77189	76974	76974	77148	77148	77381	77381
90	P_2,1	58371	19669	11	77499	58611	19081	39344	38420	78040	78040	77510	77510	77692	77692	77764	77764
90	P_3,0	19055	58294	19272	57883	77687	4	39163	38320	77349	77349	77155	77155	77691	77691	77483	77483
90	P_3,1	57421	19090	57546	19392	11	76366	37618	38960	76511	76511	76938	76938	76377	76377	76578	76578
90	P_4,0	39123	37945	38865	38536	38065	39125	77325	12	77068	77068	77401	77401	77190	77190	77337	77337
90	P_4,1	39280	37561	37270	39243	38733	38625	12	76464	76841	76841	76513	76513	77358	77358	76476	76476
91	P_1,0	76958	6	19376	57532	19478	57500	38283	38764	76964	76964	76908	76908	76978	76978	77047	77047
91	P_1,1	16	76990	58633	19277	57748	19452	38442	39032	77006	77006	77910	77910	77200	77200	77474	77474
91	P_2,0	19615	58063	76967	19	19213	58682	37864	39095	77678	77678	76986	76986	77895	77895	76959	76959
91	P_2,1	57490	19905	9	77354	58448	19292	39040	38415	77395	77395	77363	77363	77740	77740	77455	77455
91	P_3,0	19218	58792	19690	58234	77868	4	39236	38895	78010	78010	77924	77924	77872	77872	78131	78131
91	P_3,1	58126	19083	57675	19396	7	76784	38021	39401	77209	77209	77071	77071	76791	76791	77422	77422
91	P_4,0	39267	38217	38990	39032	38215	39199	77538	18	77484	77484	78022	78022	77414	77414	77556	77556
91	P_4,1	39610	38069	37358	39845	38323	38569	10	76619	77679	77679	77203	77203	76892	76892	76629	76629
92	P_1,0	76750	8	19144	57700	19633	57234	38455	39304	76758	76758	76844	76844	76867	76867	77759	77759
92	P_1,1	5	77518	58734	19492	57886	19555	38803	38874	77523	77523	78226	78226	77441	77441	77677	77677
92	P_2,0	19539	57786	76787	12	19036	58033	38099	39105	77325	77325	76799	76799	77069	77069	77204	77204
92	P_2,1	57708	20068	11	77950	58997	18694	39528	38281	77776	77776	77961	77961	77691	77691	77809	77809
92	P_3,0	19171	58599	19605	58181	77898	6	39013	38726	77770	77770	77786	77786	77904	77904	77739	77739
92	P_3,1	57987	18952	57207	19158	7	77059	37923	38881	76939	76939	76365	76365	77066	77066	76804	76804
92	P_4,0	39058	37939	38647	38494	38084	39033	77798	17	76997	76997	77141	77141	77117	77117	77815	77815
92	P_4,1	39546	37807	37947	39845	38673	38448	12	76574	77353	77353	77792	77792	77121	77121	76586	76586
93	P_1,0	77518	4	18976	58185	19385	57205	37714	38815	77522	77522	77161	77161	76590	76590	76529	76529
93	P_1,1	9	77298	58499	19114	57878	19811	38509	38796	77307	77307	77613	77613	77689	77689	77305	77305
93	P_2,0	19657	57432	76793	9	18989	58224	38102	38842	77089	77089	76802	76802	77213	77213	76944	76944
93	P_2,1	58060	19932	14	78384	58928	19019	39452	38540	77992	77992	78398	78398	77947	77947	77992	77992
93	P_3,0	18789	58617	19722	58321	78032	2	38818	38395	77406	77406	78043	78043	78034	78034	77213	77213
93	P_3,1	58025	19098	58064	19565	11	76787	37979	39004	77123	77123	77629	77629	76798	76798	76983	76983
93	P_4,0	39005	38030	38599	38454	38061	39036	77199	24	77035	77035	77053	77053	77097	77097	77223	77223
93	P_4,1	39085	37566	37545	39691	38601	38672	15	77052	76651	76651	77236	77236	77273	77273	77067	77067
94	P_1,0	77811	6	19051	58069	19512	57582	38187	38921	77817	77817	77120	77120	77094	77094	77108	77108
94	P_1,1	8	77371	58982	19300	58517	19723	38490	38989	77379	77379	78282	78282	78240	78240	77479	77479
94	P_2,0	19428	57451	76895	32	19296	57950	38166	39434	76879	76879	76927	76927	77246	77246	77600	77600
94	P_2,1	58128	19621	7	77814	58609	19053	39461	38436	77749	77749	77821	77821	77662	77662	77897	77897
94	P_3,0	18971	58687	19690	57845	78068	7	38924	38882	77658	77658	77535	77535	78075	78075	77806	77806
94	P_3,1	58154	18966	57339	19349	16	76800	37702	39160	77120	77120	76688	76688	76816	76816	76862	76862
94	P_4,0	38994	38029	38736	38846	38107	38328	77251	17	77023	77023	77582	77582	76435	76435	77268	77268
94	P_4,1	39469	37479	37291	39938	38498	38464	12	76860	76948	76948	77229	77229	76962	76962	76872	76872
95	P_1,0	76810	6	19321	58498	19697	57639	38016	38642	76816	76816	77819	77819	77336	77336	76658	76658
95	P_1,1	8	77227	58674	19287	57966	19548	38220	39028	77235	77235	77961	77961	77514	77514	77248	77248
95	P_2,0	19711	57537	76958	16	19160	58609	37920	38958	77248	77248	76974	76974	77769	77769	76878	76878
95	P_2,1	57935	19499	12	78091	58467	18904	38929	38225	77434	77434	78103	78103	77371	77371	77154	77154
95	P_3,0	19309	57990	19593	58235	77507	4	39085	38690	77299	77299	77828	77828	77511	77511	77775	77775
95	P_3,1	57765	19007	57337	19699	3	76551	37848	38862	76772	76772	77036	77036	76554	76554	76710	76710
95	P_4,0	39137	37590	38943	38956	38015	38888	77079	20	76727	76727	77899	77899	76903	76903	77099	77099
95	P_4,1	39569	37607	37155	39355	38508	38357	21	76645	77176	77176	76510	76510	76865	76865	76666	76666
96	P_1,0	76685	5	19220	58151	19476	57548	38154	39061	76690	76690	77371	77371	77024	77024	77215	77215
96	P_1,1	10	77607	58178	19615	57866	19314	38685	38695	77617	77617	77793	77793	77180	77180	77380	77380
96	P_2,0	19353	57279	77271	19	19044	58415	38322	39040	76632	76632	77290	77290	77459	77459	77362	77362
96	P_2,1	58491	20057	13	77582	58696	19023	38825	38850	78548	78548	77595	77595	77719	77719	77675	77675
96	P_3,0	19302	59081	19517	58021	77604	9	39247	38832	78383	78383	77538	77538	77613	77613	78079	78079
96	P_3,1	57322	19010	57186	19225	7	76769	37626	38973	76332	76332	76411	76411	76776	76776	76599	76599
96	P_4,0	39470	38172	38948	38660	38255	39135	76923	14	77642	77642	77608	77608	77390	77390	76937	76937
96	P_4,1	39770	37522	37466	39756	38549	38590	11	76062	77292	77292	77222	77222	77139	77139	76073	76073
97	P_1,0	76555	8	19206	57813	19411	57271	38295	38760	76563	76563	77019	77019	76682	76682	77055	77055
97	P_1,1	15	77440	58944	19132	57904	19698	38668	38950	77455	77455	78076	78076	77602	77602	77618	77618
97	P_2,0	19468	57768	77165	23	18765	57817	38187	39025	77236	77236	77188	77188	76582	76582	77212	77212
97	P_2,1	58132	19676	11	77527	58208	18914	39319	38121	77808	77808	77538	77538	77122	77122	77440	77440
97	P_3,0	18925	58509	19761	57889	77479	6	38646	38191	77434	77434	77650	77650	77485	77485	76837	76837
97	P_3,1	57839	18798	57190	19603	11	76798	37734	39103	76637	76637	76793	76793	76809	76809	76837	76837
97	P_4,0	38463	37821	38914	38635	38393	39146	77768	19	76284	76284	77549	77549	77539	77539	77787	77787
97	P_4,1	39396	37543	37638	39499	38615	38737	9	77258	76939	76939	77137	77137	77352	77352	77267	77267
98	P_1,0	77475	4	19114	58164	19525	57800	38373	38776	77479	77479	77278	77278	77325	77325	77149	77149
98	P_1,1	11	78257	58498	19530	58116	19734	38491	38903	78268	78268	78028	78028	77850	77850	77394	77394
98	P_2,0	19611	57792	76669	14	18998	57925	37912	39110	77403	77403	76683	76683	76923	76923	77022	77022
98	P_2,1	57898	19480	16	78092	58686	19051	39519	38268	77378	77378	78108	78108	77737	77737	77787	77787
98	P_3,0	18972	58602	19628	57808	77500	2	39053	38146	77574	77574	77436	77436	77502	77502	77199	77199
98	P_3,1	58315	18976	57590	19534	3	76934	37925	39338	77291	77291	77124	77124	76937	76937	77263	77263
98	P_4,0	39542	38071	38839	39044	38301	39176	77197	24	77613	77613	77883	77883	77477	77477	77221	77221
98	P_4,1	39506	37725	37686	39519	38525	39001	9	76586	77231	77231	77205	77205	77526	77526	76595	76595
99	P_1,0	77221	4	19439	57990	19504	56790	38218	38657	77225	77225	77429	77429	76294	76294	76875	76875
99	P_1,1	15	77648	58542	19063	58224	19472	38469	39124	77663	77663	77605	77605	77696	77696	77593	77593
99	P_2,0	19647	57510	77046	26	19418	58354	38478	39104	77157	77157	77072	77072	77772	77772	77582	77582
99	P_2,1	58285	19888	15	77890	58364	19033	39489	38604	78173	78173	77905	77905	77397	77397	78093	78093
99	P_3,0	18834	58282	19807	58016	77596	5	38962	38607	77116	77116	77823	77823	77601	77601	77569	77569
99	P_3,1	57994	18932	57456	19376	7	76695	37474	38908	76926	76926	76832	76832	76702	76702	76382	76382
99	P_4,0	39394	37881	38767	38444	38199	38762	77493	21	77275	77275	77211	77211	76961	76961	77514	77514
99	P_4,1	39259	37660	37925	39410	38068	38538	12	77066	76919	76919	77335	77335	76606	76606	77078	77078
100	P_1,0	76454	5	18991	57292	19361	56912	37980	38561	76459	76459	76283	76283	76273	76273	76541	76541
100	P_1,1	8	77310	58176	19105	57842	19679	38578	38765	77318	77318	77281	77281	77521	77521	77343	77343
100	P_2,0	19560	57425	77262	17	19156	57806	38094	39026	76985	76985	77279	77279	76962	76962	77120	77120
100	P_2,1	57497	19840	10	77705	59061	19268	39171	38277	77337	77337	77715	77715	78329	78329	77448	77448
100	P_3,0	18823	58524	19618	57985	77941	3	38888	38327	77347	77347	77603	77603	77944	77944	77215	77215
100	P_3,1	57644	19145	57153	19505	7	76969	37973	39097	76789	76789	76658	76658	76976	76976	77070	77070
100	P_4,0	39499	37888	38762	38477	37820	39272	77031	21	77387	77387	77239	77239	77092	77092	77052	77052
100	P_4,1	39287	37540	37807	39452	38340	38544	7	76290	76827	76827	77259	77259	76884	76884	76297	76297
