# Supplementary material for: An experimental test of noncontextuality without unphysical idealizations
Source: Nat Commun. 2016 Jun 13;7:ncomms11780. doi: 10.1038/ncomms11780 (PMC4909951; doi:10.1038/ncomms11780)
Supplement: Supplementary Software 1 — Mathematica notebook which performs the fitting routine (to find characterizations of the primary preparation and measurement procedures given the raw data) and linear optimization (to find characterizations of the secondary procedures given the primary ones) for each of the 100 experimental runs. [file ncomms11780-s4.txt]

(* Content-type: application/vnd.wolfram.mathematica *)

(*** Wolfram Notebook File ***)
(* http://www.wolfram.com/nb *)

(* CreatedBy='Mathematica 8.0' *)

(*CacheID: 234*)
(* Internal cache information:
NotebookFileLineBreakTest
NotebookFileLineBreakTest
NotebookDataPosition[       157,          7]
NotebookDataLength[    323574,       7715]
NotebookOptionsPosition[    309828,       7370]
NotebookOutlinePosition[    310285,       7387]
CellTagsIndexPosition[    310242,       7384]
WindowFrame->Normal*)

(* Beginning of Notebook Content *)
Notebook[{

Cell[CellGroupData[{
Cell["Import raw counts data from Excel spreadsheets", "Subsubtitle",
 CellChangeTimes->{{3.6145116150321665`*^9, 3.6145116201274586`*^9}, {
  3.6199676010062995`*^9, 3.6199676011643085`*^9}, {3.668169612839877*^9, 
  3.6681696267483788`*^9}}],

Cell[BoxData[{
 RowBox[{
  RowBox[{
   RowBox[{"SetDirectory", "[", 
    RowBox[{"NotebookDirectory", "[", "]"}], "]"}], ";"}], 
  "\[IndentingNewLine]", 
  RowBox[{"(*", " ", 
   RowBox[{
   "data", " ", "is", " ", "a", " ", "large", " ", "table", " ", "containing",
     " ", "the", " ", "counts", " ", "for", " ", "each", " ", "of", " ", 
    "the", " ", "100", " ", "runs", " ", "of", " ", "the", " ", 
    "experiment"}], " ", "*)"}]}], "\[IndentingNewLine]", 
 RowBox[{
  RowBox[{"data", " ", "=", 
   RowBox[{"Import", "[", 
    RowBox[{"\"\<counts_per_each_run.xlsx\>\"", ",", 
     RowBox[{"{", 
      RowBox[{"\"\<Data\>\"", ",", "1"}], "}"}]}], "]"}]}], 
  ";"}], "\[IndentingNewLine]", 
 RowBox[{
  RowBox[{
   RowBox[{"data", " ", "=", " ", 
    RowBox[{"data", "[", 
     RowBox[{"[", 
      RowBox[{
       RowBox[{"3", ";;", "802"}], ",", 
       RowBox[{"3", ";;", "18"}]}], "]"}], "]"}]}], ";"}], 
  "\[IndentingNewLine]", 
  RowBox[{"(*", " ", 
   RowBox[{"datatotal", " ", "contains"}], " ", 
   "*)"}]}], "\[IndentingNewLine]", 
 RowBox[{
  RowBox[{"datatotal", " ", "=", " ", 
   RowBox[{"Import", "[", 
    RowBox[{"\"\<counts_for_all_runs.xlsx\>\"", ",", 
     RowBox[{"{", 
      RowBox[{"\"\<Data\>\"", ",", "1"}], "}"}]}], "]"}]}], 
  ";"}], "\[IndentingNewLine]", 
 RowBox[{
  RowBox[{"datatotal", " ", "=", " ", 
   RowBox[{"datatotal", "[", 
    RowBox[{"[", 
     RowBox[{
      RowBox[{"3", ";;", "10"}], ",", 
      RowBox[{"2", ";;", "9"}]}], "]"}], "]"}]}], ";"}]}], "Input",
 CellChangeTimes->{{3.6150463524917765`*^9, 3.6150463560029774`*^9}, {
   3.6150464018756013`*^9, 3.61504650202833*^9}, {3.6150469872870855`*^9, 
   3.6150470500776763`*^9}, {3.616006738202995*^9, 3.616006742326231*^9}, {
   3.616518905735812*^9, 3.616518906494856*^9}, {3.6196340998913093`*^9, 
   3.619634118106351*^9}, {3.619726379455398*^9, 3.6197263917241*^9}, {
   3.620475877573053*^9, 3.620475913638116*^9}, {3.668164704445162*^9, 
   3.6681647189315586`*^9}, {3.6681647873262672`*^9, 3.6681647916091433`*^9}, 
   3.668168657904348*^9, {3.668168959115074*^9, 3.668168961883085*^9}, {
   3.6681690952175303`*^9, 3.6681691461876554`*^9}, {3.6681692191949053`*^9, 
   3.668169220085622*^9}, {3.668169288165861*^9, 3.66816942451857*^9}, {
   3.668169534709059*^9, 3.6681696327956057`*^9}, {3.668169964113103*^9, 
   3.6681699937892427`*^9}, {3.6681700642372837`*^9, 3.668170066854458*^9}, {
   3.668174524725463*^9, 3.668174561831957*^9}, {3.668174596163486*^9, 
   3.668174623696905*^9}, {3.6681747159412813`*^9, 3.668174730980603*^9}, {
   3.668175478788282*^9, 3.6681754855001087`*^9}}]
}, Open  ]],

Cell[CellGroupData[{

Cell["\<\
Use the average counts over all 100 experimental runs to estimate error-bars \
on all measured probabilities in the experiment\
\>", "Subsubtitle",
 CellChangeTimes->{{3.668170614630111*^9, 3.668170719644244*^9}}],

Cell[BoxData[
 RowBox[{
  RowBox[{"(*", " ", 
   RowBox[{"number", " ", "of", " ", "runs", " ", "in", " ", "dataset"}], " ",
    "*)"}], "\[IndentingNewLine]", 
  RowBox[{
   RowBox[{
    RowBox[{"nsubs", "=", "100"}], ";"}], "\[IndentingNewLine]", 
   RowBox[{"(*", " ", 
    RowBox[{
     RowBox[{"Find", " ", "average", " ", "counts", " ", "for", " ", "1"}], 
     "-", 
     RowBox[{"outcome", " ", "for", " ", "each", " ", "preparation", " ", 
      RowBox[{"(", 
       RowBox[{
        RowBox[{
        "in", " ", "manuscript", " ", "referred", " ", "to", " ", "as", " ", 
         "outcome"}], "-", "0"}], ")"}]}]}], " ", "*)"}], 
   "\[IndentingNewLine]", 
   RowBox[{
    RowBox[{"s1P1", "=", 
     RowBox[{
      RowBox[{"datatotal", "[", 
       RowBox[{"[", 
        RowBox[{"1", ",", 
         RowBox[{"1", ";;", "8"}]}], "]"}], "]"}], "/", "nsubs"}]}], ";"}], 
   "\[IndentingNewLine]", 
   RowBox[{
    RowBox[{"s1P1p", "=", 
     RowBox[{
      RowBox[{"datatotal", "[", 
       RowBox[{"[", 
        RowBox[{"2", ",", 
         RowBox[{"1", ";;", "8"}]}], "]"}], "]"}], "/", "nsubs"}]}], ";"}], 
   "\[IndentingNewLine]", 
   RowBox[{
    RowBox[{"s1P2", "=", 
     RowBox[{
      RowBox[{"datatotal", "[", 
       RowBox[{"[", 
        RowBox[{"3", ",", 
         RowBox[{"1", ";;", "8"}]}], "]"}], "]"}], "/", "nsubs"}]}], ";"}], 
   "\[IndentingNewLine]", 
   RowBox[{
    RowBox[{"s1P2p", "=", 
     RowBox[{
      RowBox[{"datatotal", "[", 
       RowBox[{"[", 
        RowBox[{"4", ",", 
         RowBox[{"1", ";;", "8"}]}], "]"}], "]"}], "/", "nsubs"}]}], ";"}], 
   "\[IndentingNewLine]", 
   RowBox[{
    RowBox[{"s1P3", "=", 
     RowBox[{
      RowBox[{"datatotal", "[", 
       RowBox[{"[", 
        RowBox[{"5", ",", 
         RowBox[{"1", ";;", "8"}]}], "]"}], "]"}], "/", "nsubs"}]}], ";"}], 
   "\[IndentingNewLine]", 
   RowBox[{
    RowBox[{"s1P3p", "=", 
     RowBox[{
      RowBox[{"datatotal", "[", 
       RowBox[{"[", 
        RowBox[{"6", ",", 
         RowBox[{"1", ";;", "8"}]}], "]"}], "]"}], "/", "nsubs"}]}], ";"}], 
   "\[IndentingNewLine]", 
   RowBox[{
    RowBox[{"s1P4", "=", 
     RowBox[{
      RowBox[{"datatotal", "[", 
       RowBox[{"[", 
        RowBox[{"7", ",", 
         RowBox[{"1", ";;", "8"}]}], "]"}], "]"}], "/", "nsubs"}]}], ";"}], 
   "\[IndentingNewLine]", 
   RowBox[{
    RowBox[{"s1P4p", "=", 
     RowBox[{
      RowBox[{"datatotal", "[", 
       RowBox[{"[", 
        RowBox[{"8", ",", 
         RowBox[{"1", ";;", "8"}]}], "]"}], "]"}], "/", "nsubs"}]}], ";"}], 
   "\[IndentingNewLine]", 
   RowBox[{"(*", " ", 
    RowBox[{
     RowBox[{"Find", " ", "average", " ", "counts", " ", "for", " ", "2"}], 
     "-", 
     RowBox[{"outcome", " ", "for", " ", "each", " ", "preparation", " ", 
      RowBox[{"(", 
       RowBox[{
        RowBox[{
        "in", " ", "manuscript", " ", "referred", " ", "to", " ", "as", " ", 
         "outcome"}], "-", "1"}], ")"}]}]}], " ", "*)"}], 
   "\[IndentingNewLine]", 
   RowBox[{
    RowBox[{"s2P1", "=", 
     RowBox[{
      RowBox[{"datatotal", "[", 
       RowBox[{"[", 
        RowBox[{"1", ",", 
         RowBox[{"{", 
          RowBox[{
          "2", ",", "1", ",", "4", ",", "3", ",", "6", ",", "5", ",", "8", 
           ",", "7"}], "}"}]}], "]"}], "]"}], "/", "nsubs"}]}], ";"}], 
   "\[IndentingNewLine]", 
   RowBox[{
    RowBox[{"s2P1p", "=", 
     RowBox[{
      RowBox[{"datatotal", "[", 
       RowBox[{"[", 
        RowBox[{"2", ",", 
         RowBox[{"{", 
          RowBox[{
          "2", ",", "1", ",", "4", ",", "3", ",", "6", ",", "5", ",", "8", 
           ",", "7"}], "}"}]}], "]"}], "]"}], "/", "nsubs"}]}], ";"}], 
   "\[IndentingNewLine]", 
   RowBox[{
    RowBox[{"s2P2", "=", 
     RowBox[{
      RowBox[{"datatotal", "[", 
       RowBox[{"[", 
        RowBox[{"3", ",", 
         RowBox[{"{", 
          RowBox[{
          "2", ",", "1", ",", "4", ",", "3", ",", "6", ",", "5", ",", "8", 
           ",", "7"}], "}"}]}], "]"}], "]"}], "/", "nsubs"}]}], ";"}], 
   "\[IndentingNewLine]", 
   RowBox[{
    RowBox[{"s2P2p", "=", 
     RowBox[{
      RowBox[{"datatotal", "[", 
       RowBox[{"[", 
        RowBox[{"4", ",", 
         RowBox[{"{", 
          RowBox[{
          "2", ",", "1", ",", "4", ",", "3", ",", "6", ",", "5", ",", "8", 
           ",", "7"}], "}"}]}], "]"}], "]"}], "/", "nsubs"}]}], ";"}], 
   "\[IndentingNewLine]", 
   RowBox[{
    RowBox[{"s2P3", "=", 
     RowBox[{
      RowBox[{"datatotal", "[", 
       RowBox[{"[", 
        RowBox[{"5", ",", 
         RowBox[{"{", 
          RowBox[{
          "2", ",", "1", ",", "4", ",", "3", ",", "6", ",", "5", ",", "8", 
           ",", "7"}], "}"}]}], "]"}], "]"}], "/", "nsubs"}]}], ";"}], 
   "\[IndentingNewLine]", 
   RowBox[{
    RowBox[{"s2P3p", "=", 
     RowBox[{
      RowBox[{"datatotal", "[", 
       RowBox[{"[", 
        RowBox[{"6", ",", 
         RowBox[{"{", 
          RowBox[{
          "2", ",", "1", ",", "4", ",", "3", ",", "6", ",", "5", ",", "8", 
           ",", "7"}], "}"}]}], "]"}], "]"}], "/", "nsubs"}]}], ";"}], 
   "\[IndentingNewLine]", 
   RowBox[{
    RowBox[{"s2P4", "=", 
     RowBox[{
      RowBox[{"datatotal", "[", 
       RowBox[{"[", 
        RowBox[{"7", ",", 
         RowBox[{"{", 
          RowBox[{
          "2", ",", "1", ",", "4", ",", "3", ",", "6", ",", "5", ",", "8", 
           ",", "7"}], "}"}]}], "]"}], "]"}], "/", "nsubs"}]}], ";"}], 
   "\[IndentingNewLine]", 
   RowBox[{
    RowBox[{"s2P4p", "=", 
     RowBox[{
      RowBox[{"datatotal", "[", 
       RowBox[{"[", 
        RowBox[{"8", ",", 
         RowBox[{"{", 
          RowBox[{
          "2", ",", "1", ",", "4", ",", "3", ",", "6", ",", "5", ",", "8", 
           ",", "7"}], "}"}]}], "]"}], "]"}], "/", "nsubs"}]}], ";"}], 
   "\[IndentingNewLine]", 
   RowBox[{"(*", " ", 
    RowBox[{
     RowBox[{
     "using", " ", "these", " ", "average", " ", "numbers", " ", "of", " ", 
      "counts"}], ",", " ", 
     RowBox[{
     "and", " ", "assuming", " ", "the", " ", "dominant", " ", "source", " ", 
      "of", " ", "noise", " ", "is", " ", "due", " ", "to", " ", "Poissonian",
       " ", "counting", " ", "statistics"}], ",", " ", 
     RowBox[{
      RowBox[{"estimate", " ", "the", " ", "error"}], "-", 
      RowBox[{"bar", " ", "on", " ", "each", " ", "measurement"}], "-", 
      RowBox[{"outcome", " ", "probability", " ", "for", " ", "every", " ", 
       RowBox[{"preparation", "/", "measurement"}], " ", "pair"}]}]}], " ", 
    "*)"}], "\[IndentingNewLine]", 
   RowBox[{
    RowBox[{"\[CapitalDelta]pP1", " ", "=", " ", 
     RowBox[{
      RowBox[{"Sqrt", "[", 
       RowBox[{
        RowBox[{"(", 
         RowBox[{
          RowBox[{
           RowBox[{"s1P1", "^", "2"}], "*", 
           RowBox[{"(", "s2P1", ")"}]}], "+", 
          RowBox[{
           RowBox[{"s2P1", "^", "2"}], "*", 
           RowBox[{"(", "s1P1", ")"}]}]}], ")"}], "/", 
        RowBox[{
         RowBox[{"(", 
          RowBox[{"s1P1", " ", "+", " ", "s2P1"}], ")"}], "^", "4"}]}], "]"}],
       "//", "N"}]}], ";"}], "\[IndentingNewLine]", 
   RowBox[{
    RowBox[{"\[CapitalDelta]pP1p", " ", "=", " ", 
     RowBox[{
      RowBox[{"Sqrt", "[", 
       RowBox[{
        RowBox[{"(", 
         RowBox[{
          RowBox[{
           RowBox[{"s1P1p", "^", "2"}], "*", 
           RowBox[{"(", "s2P1p", ")"}]}], "+", 
          RowBox[{
           RowBox[{"s2P1p", "^", "2"}], "*", 
           RowBox[{"(", "s1P1p", ")"}]}]}], ")"}], "/", 
        RowBox[{
         RowBox[{"(", 
          RowBox[{"s1P1p", " ", "+", " ", "s2P1p"}], ")"}], "^", "4"}]}], 
       "]"}], "//", "N"}]}], ";"}], "\[IndentingNewLine]", 
   RowBox[{
    RowBox[{"\[CapitalDelta]pP2", " ", "=", " ", 
     RowBox[{
      RowBox[{"Sqrt", "[", 
       RowBox[{
        RowBox[{"(", 
         RowBox[{
          RowBox[{
           RowBox[{"s1P2", "^", "2"}], "*", 
           RowBox[{"(", "s2P2", ")"}]}], "+", 
          RowBox[{
           RowBox[{"s2P2", "^", "2"}], "*", 
           RowBox[{"(", "s1P2", ")"}]}]}], ")"}], "/", 
        RowBox[{
         RowBox[{"(", 
          RowBox[{"s1P2", " ", "+", " ", "s2P2"}], ")"}], "^", "4"}]}], "]"}],
       "//", "N"}]}], ";"}], "\[IndentingNewLine]", 
   RowBox[{
    RowBox[{"\[CapitalDelta]pP2p", " ", "=", " ", 
     RowBox[{
      RowBox[{"Sqrt", "[", 
       RowBox[{
        RowBox[{"(", 
         RowBox[{
          RowBox[{
           RowBox[{"s1P2p", "^", "2"}], "*", 
           RowBox[{"(", "s2P2p", ")"}]}], "+", 
          RowBox[{
           RowBox[{"s2P2p", "^", "2"}], "*", 
           RowBox[{"(", "s1P2p", ")"}]}]}], ")"}], "/", 
        RowBox[{
         RowBox[{"(", 
          RowBox[{"s1P2p", " ", "+", " ", "s2P2p"}], ")"}], "^", "4"}]}], 
       "]"}], "//", "N"}]}], ";"}], "\[IndentingNewLine]", 
   RowBox[{
    RowBox[{"\[CapitalDelta]pP3", " ", "=", " ", 
     RowBox[{
      RowBox[{"Sqrt", "[", 
       RowBox[{
        RowBox[{"(", 
         RowBox[{
          RowBox[{
           RowBox[{"s1P3", "^", "2"}], "*", 
           RowBox[{"(", "s2P3", ")"}]}], "+", 
          RowBox[{
           RowBox[{"s2P3", "^", "2"}], "*", 
           RowBox[{"(", "s1P3", ")"}]}]}], ")"}], "/", 
        RowBox[{
         RowBox[{"(", 
          RowBox[{"s1P3", " ", "+", " ", "s2P3"}], ")"}], "^", "4"}]}], "]"}],
       "//", "N"}]}], ";"}], "\[IndentingNewLine]", 
   RowBox[{
    RowBox[{"\[CapitalDelta]pP3p", " ", "=", " ", 
     RowBox[{
      RowBox[{"Sqrt", "[", 
       RowBox[{
        RowBox[{"(", 
         RowBox[{
          RowBox[{
           RowBox[{"s1P3p", "^", "2"}], "*", 
           RowBox[{"(", "s2P3p", ")"}]}], "+", 
          RowBox[{
           RowBox[{"s2P3p", "^", "2"}], "*", 
           RowBox[{"(", "s1P3p", ")"}]}]}], ")"}], "/", 
        RowBox[{
         RowBox[{"(", 
          RowBox[{"s1P3p", " ", "+", " ", "s2P3p"}], ")"}], "^", "4"}]}], 
       "]"}], "//", "N"}]}], ";"}], "\[IndentingNewLine]", 
   RowBox[{
    RowBox[{"\[CapitalDelta]pP4", " ", "=", " ", 
     RowBox[{
      RowBox[{"Sqrt", "[", 
       RowBox[{
        RowBox[{"(", 
         RowBox[{
          RowBox[{
           RowBox[{"s1P4", "^", "2"}], "*", 
           RowBox[{"(", "s2P4", ")"}]}], "+", 
          RowBox[{
           RowBox[{"s2P4", "^", "2"}], "*", 
           RowBox[{"(", "s1P4", ")"}]}]}], ")"}], "/", 
        RowBox[{
         RowBox[{"(", 
          RowBox[{"s1P4", " ", "+", " ", "s2P4"}], ")"}], "^", "4"}]}], "]"}],
       "//", "N"}]}], ";"}], "\[IndentingNewLine]", 
   RowBox[{
    RowBox[{"\[CapitalDelta]pP4p", " ", "=", " ", 
     RowBox[{
      RowBox[{"Sqrt", "[", 
       RowBox[{
        RowBox[{"(", 
         RowBox[{
          RowBox[{
           RowBox[{"s1P4p", "^", "2"}], "*", 
           RowBox[{"(", "s2P4p", ")"}]}], "+", 
          RowBox[{
           RowBox[{"s2P4p", "^", "2"}], "*", 
           RowBox[{"(", "s1P4", ")"}]}]}], ")"}], "/", 
        RowBox[{
         RowBox[{"(", 
          RowBox[{"s1P4p", " ", "+", " ", "s2P4p"}], ")"}], "^", "4"}]}], 
       "]"}], "//", "N"}]}], ";"}]}]}]], "Input",
 CellChangeTimes->{{3.6204759445118814`*^9, 3.6204761264282866`*^9}, 
   3.621340775424975*^9, {3.6213408566976233`*^9, 3.621340858280714*^9}, {
   3.6326792970559096`*^9, 3.632679298244978*^9}, {3.6326793764014482`*^9, 
   3.6326793766174603`*^9}, {3.6337235096439075`*^9, 
   3.6337235277399387`*^9}, {3.668168624698942*^9, 3.6681686249333425`*^9}, {
   3.6681700815881414`*^9, 3.668170143118266*^9}, {3.668170303694498*^9, 
   3.6681703120829353`*^9}, {3.6681703841490326`*^9, 
   3.6681704648549213`*^9}, {3.6681711357318316`*^9, 3.668171264530657*^9}, {
   3.6681713744188895`*^9, 3.668171379989049*^9}}]
}, Open  ]],

Cell[CellGroupData[{

Cell["Analyse each of the 100 experimental runs independently", "Subsubtitle",
 CellChangeTimes->{{3.6681707375630245`*^9, 3.668170752164341*^9}}],

Cell[CellGroupData[{

Cell[BoxData[
 RowBox[{
  RowBox[{"(*", " ", 
   RowBox[{
    RowBox[{
    "For", " ", "each", " ", "of", " ", "the", " ", "100", " ", "data", " ", 
     "runs"}], ",", " ", 
    RowBox[{
     RowBox[{
     "fit", " ", "raw", " ", "counts", " ", "to", " ", "a", " ", "3"}], "-", 
     RowBox[{"dimensional", " ", "hyperplane"}]}], ",", " ", 
    RowBox[{
    "and", " ", "use", " ", "these", " ", "fitted", " ", "counts", " ", "to", 
     " ", "define", " ", "the", " ", "primary", " ", "preparation", " ", 
     "and", " ", "measurement", " ", 
     RowBox[{"procedures", ".", " ", "Then"}]}], ",", " ", 
    RowBox[{
    "perform", " ", "an", " ", "optimization", " ", "to", " ", "define", " ", 
     "secondary", " ", "procedures"}], ",", " ", 
    RowBox[{
    "and", " ", "use", " ", "these", " ", "secondary", " ", "procedures", " ",
      "to", " ", "evaluate", " ", "the", " ", "noncontextuality", " ", 
     "inequality"}]}], " ", "*)"}], "\[IndentingNewLine]", 
  RowBox[{
   RowBox[{
    RowBox[{"dnum", "=", "1"}], ";"}], "\[IndentingNewLine]", 
   RowBox[{
    RowBox[{"nsubs", "=", "100"}], ";"}], "\[IndentingNewLine]", 
   RowBox[{
    RowBox[{"deviation", "=", "0"}], ";"}], "\[IndentingNewLine]", 
   RowBox[{
    RowBox[{"Aopt", "=", "0"}], ";"}], "\[IndentingNewLine]", 
   RowBox[{
    RowBox[{"rawplane", "  ", "=", " ", 
     RowBox[{"ConstantArray", "[", 
      RowBox[{"0", ",", 
       RowBox[{"{", 
        RowBox[{"nsubs", ",", "8"}], "}"}]}], "]"}]}], ";"}], 
   "\[IndentingNewLine]", 
   RowBox[{
    RowBox[{"pplane", "  ", "=", " ", 
     RowBox[{"ConstantArray", "[", 
      RowBox[{"0", ",", 
       RowBox[{"{", 
        RowBox[{"nsubs", ",", "8"}], "}"}]}], "]"}]}], ";"}], 
   "\[IndentingNewLine]", 
   RowBox[{
    RowBox[{"\[CapitalDelta]pplane", " ", "=", " ", 
     RowBox[{"ConstantArray", "[", 
      RowBox[{"0", ",", 
       RowBox[{"{", 
        RowBox[{"nsubs", ",", "8"}], "}"}]}], "]"}]}], ";"}], 
   "\[IndentingNewLine]", 
   RowBox[{
    RowBox[{"predictabilities", " ", "=", " ", 
     RowBox[{"ConstantArray", "[", 
      RowBox[{"0", ",", 
       RowBox[{"{", "nsubs", "}"}]}], "]"}]}], ";"}], "\[IndentingNewLine]", 
   RowBox[{
    RowBox[{"MinfonPinf", "=", 
     RowBox[{"ConstantArray", "[", 
      RowBox[{"0", ",", 
       RowBox[{"{", 
        RowBox[{"nsubs", ",", "8"}], "}"}]}], "]"}]}], ";"}], 
   "\[IndentingNewLine]", 
   RowBox[{
    RowBox[{"virtP", " ", "=", " ", 
     RowBox[{"ConstantArray", "[", 
      RowBox[{"0", ",", 
       RowBox[{"{", 
        RowBox[{"nsubs", ",", "6"}], "}"}]}], "]"}]}], ";"}], 
   "\[IndentingNewLine]", 
   RowBox[{
    RowBox[{"virtM", " ", "=", " ", 
     RowBox[{"ConstantArray", "[", 
      RowBox[{"0", ",", 
       RowBox[{"{", 
        RowBox[{"nsubs", ",", "3"}], "}"}]}], "]"}]}], ";"}], 
   "\[IndentingNewLine]", 
   RowBox[{
    RowBox[{"virtualweights", " ", "=", " ", 
     RowBox[{"ConstantArray", "[", 
      RowBox[{"0", ",", 
       RowBox[{"{", 
        RowBox[{"nsubs", ",", "78"}], "}"}]}], "]"}]}], ";"}], 
   "\[IndentingNewLine]", 
   RowBox[{
    RowBox[{"temps", " ", "=", " ", 
     RowBox[{"ConstantArray", "[", 
      RowBox[{"0", ",", 
       RowBox[{"{", "nsubs", "}"}]}], "]"}]}], ";"}], "\[IndentingNewLine]", 
   RowBox[{
    RowBox[{"coeffsums", " ", "=", " ", 
     RowBox[{"ConstantArray", "[", 
      RowBox[{"0", ",", 
       RowBox[{"{", "nsubs", "}"}]}], "]"}]}], ";"}], "\[IndentingNewLine]", 
   RowBox[{
    RowBox[{"OptimalA", " ", "=", " ", 
     RowBox[{"ConstantArray", "[", 
      RowBox[{"0", ",", 
       RowBox[{"{", "nsubs", "}"}]}], "]"}]}], ";"}], "\[IndentingNewLine]", 
   RowBox[{
    RowBox[{"OptimalB", " ", "=", " ", 
     RowBox[{"ConstantArray", "[", 
      RowBox[{"0", ",", 
       RowBox[{"{", "nsubs", "}"}]}], "]"}]}], ";"}], "\[IndentingNewLine]", 
   RowBox[{
    RowBox[{"Afcf", " ", "=", " ", 
     RowBox[{"ConstantArray", "[", 
      RowBox[{"0", ",", 
       RowBox[{"{", "nsubs", "}"}]}], "]"}]}], ";"}], "\[IndentingNewLine]", 
   RowBox[{
    RowBox[{"Cprep", " ", "=", " ", 
     RowBox[{"ConstantArray", "[", 
      RowBox[{"0", ",", 
       RowBox[{"{", "nsubs", "}"}]}], "]"}]}], ";"}], "\[IndentingNewLine]", 
   RowBox[{
    RowBox[{"Cmeas", " ", "=", " ", 
     RowBox[{"ConstantArray", "[", 
      RowBox[{"0", ",", 
       RowBox[{"{", "nsubs", "}"}]}], "]"}]}], ";"}], "\[IndentingNewLine]", 
   RowBox[{
    RowBox[{"constraints8", " ", "=", " ", 
     RowBox[{"ConstantArray", "[", 
      RowBox[{"0", ",", 
       RowBox[{"{", 
        RowBox[{"nsubs", ",", "3"}], "}"}]}], "]"}]}], ";"}], 
   "\[IndentingNewLine]", 
   RowBox[{"AbsoluteTiming", "[", 
    RowBox[{"Quiet", "[", 
     RowBox[{"Do", "[", "\[IndentingNewLine]", 
      RowBox[{"(*", 
       RowBox[{"--", 
        RowBox[{"--", 
         RowBox[{"--", 
          RowBox[{"--", 
           RowBox[{"--", 
            RowBox[{"--", 
             RowBox[{"--", 
              RowBox[{"--", 
               RowBox[{"--", 
                RowBox[{"--", 
                 RowBox[{"--", 
                  RowBox[{"--", 
                   RowBox[{"--", 
                    RowBox[{"--", 
                    RowBox[{"-", 
                    RowBox[{"--", 
                    RowBox[{"--", 
                    RowBox[{"--", 
                    RowBox[{"--", 
                    RowBox[{"--", 
                    RowBox[{"--", 
                    RowBox[{"--", 
                    RowBox[{"--", 
                    RowBox[{"--", 
                    RowBox[{"--", 
                    RowBox[{"--", 
                    RowBox[{"--", 
                    RowBox[{"--", 
                    RowBox[{"--", 
                    RowBox[{"--", 
                    RowBox[{"--", 
                    RowBox[{"--", 
                    RowBox[{"--", 
                    RowBox[{"--", 
                    RowBox[{
                    "--", "-"}]}]}]}]}]}]}]}]}]}]}]}]}]}]}]}]}]}]}]}]}]}]}]}]}\
]}]}]}]}]}]}]}]}]}]}], "*)"}], "\[IndentingNewLine]", 
      RowBox[{"(*", " ", 
       RowBox[{
        RowBox[{"Fit", " ", "data", " ", "to", " ", "3"}], "-", 
        RowBox[{
        "dimensional", " ", "hyperplane", " ", "to", " ", "define", " ", 
         "primary", " ", "preparations"}]}], "  ", "*)"}], 
      "\[IndentingNewLine]", 
      RowBox[{"(*", 
       RowBox[{"--", 
        RowBox[{"--", 
         RowBox[{"--", 
          RowBox[{"--", 
           RowBox[{"--", 
            RowBox[{"--", 
             RowBox[{"--", 
              RowBox[{"--", 
               RowBox[{"--", 
                RowBox[{"--", 
                 RowBox[{"--", 
                  RowBox[{"--", 
                   RowBox[{"--", 
                    RowBox[{"--", 
                    RowBox[{"-", 
                    RowBox[{"--", 
                    RowBox[{"--", 
                    RowBox[{"--", 
                    RowBox[{"--", 
                    RowBox[{"--", 
                    RowBox[{"--", 
                    RowBox[{"--", 
                    RowBox[{"--", 
                    RowBox[{"--", 
                    RowBox[{"--", 
                    RowBox[{"--", 
                    RowBox[{"--", 
                    RowBox[{"--", 
                    RowBox[{"--", 
                    RowBox[{"--", 
                    RowBox[{"--", 
                    RowBox[{"--", 
                    RowBox[{"--", 
                    RowBox[{"--", 
                    RowBox[{
                    "--", "-"}]}]}]}]}]}]}]}]}]}]}]}]}]}]}]}]}]}]}]}]}]}]}]}]}\
]}]}]}]}]}]}]}]}]}]}], "*)"}], "\[IndentingNewLine]", "\[IndentingNewLine]", 
      RowBox[{"(*", " ", 
       RowBox[{
        RowBox[{
        "Import", " ", "raw", " ", "counts", " ", "for", " ", "the", " ", 
         "MCindex"}], "-", 
        RowBox[{"th", " ", "experimental", " ", "run"}]}], " ", "*)"}], 
      "\[IndentingNewLine]", 
      RowBox[{
       RowBox[{
        RowBox[{"s1P1", "=", 
         RowBox[{"data", "[", 
          RowBox[{"[", 
           RowBox[{
            RowBox[{
             RowBox[{
              RowBox[{"(", 
               RowBox[{"MCindex", "-", "1"}], ")"}], "*", "8"}], "+", "1"}], 
            ",", 
            RowBox[{"1", ";;", "8"}]}], "]"}], "]"}]}], ";", 
        "\[IndentingNewLine]", 
        RowBox[{"s1P1p", "=", 
         RowBox[{"data", "[", 
          RowBox[{"[", 
           RowBox[{
            RowBox[{
             RowBox[{
              RowBox[{"(", 
               RowBox[{"MCindex", "-", "1"}], ")"}], "*", "8"}], "+", "2"}], 
            ",", 
            RowBox[{"1", ";;", "8"}]}], "]"}], "]"}]}], ";", 
        "\[IndentingNewLine]", 
        RowBox[{"s1P2", "=", 
         RowBox[{"data", "[", 
          RowBox[{"[", 
           RowBox[{
            RowBox[{
             RowBox[{
              RowBox[{"(", 
               RowBox[{"MCindex", "-", "1"}], ")"}], "*", "8"}], "+", "3"}], 
            ",", 
            RowBox[{"1", ";;", "8"}]}], "]"}], "]"}]}], ";", 
        "\[IndentingNewLine]", 
        RowBox[{"s1P2p", "=", 
         RowBox[{"data", "[", 
          RowBox[{"[", 
           RowBox[{
            RowBox[{
             RowBox[{
              RowBox[{"(", 
               RowBox[{"MCindex", "-", "1"}], ")"}], "*", "8"}], "+", "4"}], 
            ",", 
            RowBox[{"1", ";;", "8"}]}], "]"}], "]"}]}], ";", 
        "\[IndentingNewLine]", 
        RowBox[{"s1P3", "=", 
         RowBox[{"data", "[", 
          RowBox[{"[", 
           RowBox[{
            RowBox[{
             RowBox[{
              RowBox[{"(", 
               RowBox[{"MCindex", "-", "1"}], ")"}], "*", "8"}], "+", "5"}], 
            ",", 
            RowBox[{"1", ";;", "8"}]}], "]"}], "]"}]}], ";", 
        "\[IndentingNewLine]", 
        RowBox[{"s1P3p", "=", 
         RowBox[{"data", "[", 
          RowBox[{"[", 
           RowBox[{
            RowBox[{
             RowBox[{
              RowBox[{"(", 
               RowBox[{"MCindex", "-", "1"}], ")"}], "*", "8"}], "+", "6"}], 
            ",", 
            RowBox[{"1", ";;", "8"}]}], "]"}], "]"}]}], ";", 
        "\[IndentingNewLine]", 
        RowBox[{"s1P4", "=", 
         RowBox[{"data", "[", 
          RowBox[{"[", 
           RowBox[{
            RowBox[{
             RowBox[{
              RowBox[{"(", 
               RowBox[{"MCindex", "-", "1"}], ")"}], "*", "8"}], "+", "7"}], 
            ",", 
            RowBox[{"1", ";;", "8"}]}], "]"}], "]"}]}], ";", 
        "\[IndentingNewLine]", 
        RowBox[{"s1P4p", "=", 
         RowBox[{"data", "[", 
          RowBox[{"[", 
           RowBox[{
            RowBox[{
             RowBox[{
              RowBox[{"(", 
               RowBox[{"MCindex", "-", "1"}], ")"}], "*", "8"}], "+", "8"}], 
            ",", 
            RowBox[{"1", ";;", "8"}]}], "]"}], "]"}]}], ";", 
        "\[IndentingNewLine]", 
        RowBox[{"s2P1", "=", 
         RowBox[{"data", "[", 
          RowBox[{"[", 
           RowBox[{
            RowBox[{
             RowBox[{
              RowBox[{"(", 
               RowBox[{"MCindex", "-", "1"}], ")"}], "*", "8"}], "+", "1"}], 
            ",", 
            RowBox[{"{", 
             RowBox[{
             "2", ",", "1", ",", "4", ",", "3", ",", "6", ",", "5", ",", "8", 
              ",", "7"}], "}"}]}], "]"}], "]"}]}], ";", "\[IndentingNewLine]", 
        RowBox[{"s2P1p", "=", 
         RowBox[{"data", "[", 
          RowBox[{"[", 
           RowBox[{
            RowBox[{
             RowBox[{
              RowBox[{"(", 
               RowBox[{"MCindex", "-", "1"}], ")"}], "*", "8"}], "+", "2"}], 
            ",", 
            RowBox[{"{", 
             RowBox[{
             "2", ",", "1", ",", "4", ",", "3", ",", "6", ",", "5", ",", "8", 
              ",", "7"}], "}"}]}], "]"}], "]"}]}], ";", "\[IndentingNewLine]", 
        RowBox[{"s2P2", "=", 
         RowBox[{"data", "[", 
          RowBox[{"[", 
           RowBox[{
            RowBox[{
             RowBox[{
              RowBox[{"(", 
               RowBox[{"MCindex", "-", "1"}], ")"}], "*", "8"}], "+", "3"}], 
            ",", 
            RowBox[{"{", 
             RowBox[{
             "2", ",", "1", ",", "4", ",", "3", ",", "6", ",", "5", ",", "8", 
              ",", "7"}], "}"}]}], "]"}], "]"}]}], ";", "\[IndentingNewLine]", 
        RowBox[{"s2P2p", "=", 
         RowBox[{"data", "[", 
          RowBox[{"[", 
           RowBox[{
            RowBox[{
             RowBox[{
              RowBox[{"(", 
               RowBox[{"MCindex", "-", "1"}], ")"}], "*", "8"}], "+", "4"}], 
            ",", 
            RowBox[{"{", 
             RowBox[{
             "2", ",", "1", ",", "4", ",", "3", ",", "6", ",", "5", ",", "8", 
              ",", "7"}], "}"}]}], "]"}], "]"}]}], ";", "\[IndentingNewLine]", 
        RowBox[{"s2P3", "=", 
         RowBox[{"data", "[", 
          RowBox[{"[", 
           RowBox[{
            RowBox[{
             RowBox[{
              RowBox[{"(", 
               RowBox[{"MCindex", "-", "1"}], ")"}], "*", "8"}], "+", "5"}], 
            ",", 
            RowBox[{"{", 
             RowBox[{
             "2", ",", "1", ",", "4", ",", "3", ",", "6", ",", "5", ",", "8", 
              ",", "7"}], "}"}]}], "]"}], "]"}]}], ";", "\[IndentingNewLine]", 
        RowBox[{"s2P3p", "=", 
         RowBox[{"data", "[", 
          RowBox[{"[", 
           RowBox[{
            RowBox[{
             RowBox[{
              RowBox[{"(", 
               RowBox[{"MCindex", "-", "1"}], ")"}], "*", "8"}], "+", "6"}], 
            ",", 
            RowBox[{"{", 
             RowBox[{
             "2", ",", "1", ",", "4", ",", "3", ",", "6", ",", "5", ",", "8", 
              ",", "7"}], "}"}]}], "]"}], "]"}]}], ";", "\[IndentingNewLine]", 
        RowBox[{"s2P4", "=", 
         RowBox[{"data", "[", 
          RowBox[{"[", 
           RowBox[{
            RowBox[{
             RowBox[{
              RowBox[{"(", 
               RowBox[{"MCindex", "-", "1"}], ")"}], "*", "8"}], "+", "7"}], 
            ",", 
            RowBox[{"{", 
             RowBox[{
             "2", ",", "1", ",", "4", ",", "3", ",", "6", ",", "5", ",", "8", 
              ",", "7"}], "}"}]}], "]"}], "]"}]}], ";", "\[IndentingNewLine]", 
        RowBox[{"s2P4p", "=", 
         RowBox[{"data", "[", 
          RowBox[{"[", 
           RowBox[{
            RowBox[{
             RowBox[{
              RowBox[{"(", 
               RowBox[{"MCindex", "-", "1"}], ")"}], "*", "8"}], "+", "8"}], 
            ",", 
            RowBox[{"{", 
             RowBox[{
             "2", ",", "1", ",", "4", ",", "3", ",", "6", ",", "5", ",", "8", 
              ",", "7"}], "}"}]}], "]"}], "]"}]}], ";", "\[IndentingNewLine]",
         "\[IndentingNewLine]", 
        RowBox[{"(*", " ", 
         RowBox[{
          RowBox[{
          "Calculate", " ", "outcome", " ", "probabilities", " ", "based", 
           " ", "on", " ", "counts", " ", "in", " ", "MCindex"}], "-", 
          RowBox[{"th", " ", "run"}]}], " ", "*)"}], "\[IndentingNewLine]", 
        RowBox[{"pP1", "=", 
         RowBox[{
          RowBox[{"s1P1", "/", 
           RowBox[{"(", 
            RowBox[{"s1P1", "+", "s2P1"}], ")"}]}], "//", "N"}]}], ";", 
        "\[IndentingNewLine]", 
        RowBox[{"pP1p", "=", 
         RowBox[{
          RowBox[{"s1P1p", "/", 
           RowBox[{"(", 
            RowBox[{"s1P1p", "+", "s2P1p"}], ")"}]}], "//", "N"}]}], ";", 
        "\[IndentingNewLine]", 
        RowBox[{"pP2", "=", 
         RowBox[{
          RowBox[{"s1P2", "/", 
           RowBox[{"(", 
            RowBox[{"s1P2", "+", "s2P2"}], ")"}]}], "//", "N"}]}], ";", 
        "\[IndentingNewLine]", 
        RowBox[{"pP2p", "=", 
         RowBox[{
          RowBox[{"s1P2p", "/", 
           RowBox[{"(", 
            RowBox[{"s1P2p", "+", "s2P2p"}], ")"}]}], "//", "N"}]}], ";", 
        "\[IndentingNewLine]", 
        RowBox[{"pP3", "=", 
         RowBox[{
          RowBox[{"s1P3", "/", 
           RowBox[{"(", 
            RowBox[{"s1P3", "+", "s2P3"}], ")"}]}], "//", "N"}]}], ";", 
        "\[IndentingNewLine]", 
        RowBox[{"pP3p", "=", 
         RowBox[{
          RowBox[{"s1P3p", "/", 
           RowBox[{"(", 
            RowBox[{"s1P3p", "+", "s2P3p"}], ")"}]}], "//", "N"}]}], ";", 
        "\[IndentingNewLine]", 
        RowBox[{"pP4", "=", 
         RowBox[{
          RowBox[{"s1P4", "/", 
           RowBox[{"(", 
            RowBox[{"s1P4", "+", "s2P4"}], ")"}]}], "//", "N"}]}], ";", 
        "\[IndentingNewLine]", 
        RowBox[{"pP4p", "=", 
         RowBox[{
          RowBox[{"s1P4p", "/", 
           RowBox[{"(", 
            RowBox[{"s1P4p", "+", "s2P4p"}], ")"}]}], "//", "N"}]}], ";", 
        "\[IndentingNewLine]", 
        RowBox[{"(*", " ", 
         RowBox[{
         "average", " ", "of", " ", "rawplane", " ", "over", " ", "100", " ", 
          "runs", " ", "is", " ", "summarized", " ", "in", " ", "the", " ", 
          "main", " ", "paper", " ", "as", " ", "the", " ", "red", " ", 
          "bars", " ", "in", " ", "Figures", " ", "3", " ", "and", " ", "4"}],
          "*)"}], "\[IndentingNewLine]", 
        RowBox[{
         RowBox[{"rawplane", "[", 
          RowBox[{"[", "MCindex", "]"}], "]"}], " ", "=", " ", 
         RowBox[{"{", 
          RowBox[{
          "pP1", ",", "pP1p", ",", "pP2", ",", "pP2p", ",", "pP3", ",", 
           "pP3p", ",", "pP4", ",", "pP4p"}], "}"}]}], ";", 
        "\[IndentingNewLine]", "\[IndentingNewLine]", 
        RowBox[{"(*", " ", 
         RowBox[{
         "Remove", " ", "probabilities", " ", "for", " ", "outcome", " ", "2",
           " ", "from", " ", "probability", " ", "vectors"}], " ", "*)"}], 
        "\[IndentingNewLine]", 
        RowBox[{
         RowBox[{"P", "[", "1", "]"}], "=", 
         RowBox[{"Table", "[", 
          RowBox[{
           RowBox[{"pP1", "[", 
            RowBox[{"[", "i", "]"}], "]"}], ",", 
           RowBox[{"{", 
            RowBox[{"i", ",", "1", ",", 
             RowBox[{"Length", "[", "pP1", "]"}], ",", "2"}], "}"}]}], 
          "]"}]}], ";", "\[IndentingNewLine]", 
        RowBox[{
         RowBox[{"P", "[", "2", "]"}], "=", 
         RowBox[{"Table", "[", 
          RowBox[{
           RowBox[{"pP1p", "[", 
            RowBox[{"[", "i", "]"}], "]"}], ",", 
           RowBox[{"{", 
            RowBox[{"i", ",", "1", ",", 
             RowBox[{"Length", "[", "pP1p", "]"}], ",", "2"}], "}"}]}], 
          "]"}]}], ";", "\[IndentingNewLine]", 
        RowBox[{
         RowBox[{"P", "[", "3", "]"}], "=", 
         RowBox[{"Table", "[", 
          RowBox[{
           RowBox[{"pP2", "[", 
            RowBox[{"[", "i", "]"}], "]"}], ",", 
           RowBox[{"{", 
            RowBox[{"i", ",", "1", ",", 
             RowBox[{"Length", "[", "pP2", "]"}], ",", "2"}], "}"}]}], 
          "]"}]}], ";", "\[IndentingNewLine]", 
        RowBox[{
         RowBox[{"P", "[", "4", "]"}], "=", 
         RowBox[{"Table", "[", 
          RowBox[{
           RowBox[{"pP2p", "[", 
            RowBox[{"[", "i", "]"}], "]"}], ",", 
           RowBox[{"{", 
            RowBox[{"i", ",", "1", ",", 
             RowBox[{"Length", "[", "pP2p", "]"}], ",", "2"}], "}"}]}], 
          "]"}]}], ";", "\[IndentingNewLine]", 
        RowBox[{
         RowBox[{"P", "[", "5", "]"}], "=", 
         RowBox[{"Table", "[", 
          RowBox[{
           RowBox[{"pP3", "[", 
            RowBox[{"[", "i", "]"}], "]"}], ",", 
           RowBox[{"{", 
            RowBox[{"i", ",", "1", ",", 
             RowBox[{"Length", "[", "pP3", "]"}], ",", "2"}], "}"}]}], 
          "]"}]}], ";", "\[IndentingNewLine]", 
        RowBox[{
         RowBox[{"P", "[", "6", "]"}], "=", 
         RowBox[{"Table", "[", 
          RowBox[{
           RowBox[{"pP3p", "[", 
            RowBox[{"[", "i", "]"}], "]"}], ",", 
           RowBox[{"{", 
            RowBox[{"i", ",", "1", ",", 
             RowBox[{"Length", "[", "pP3p", "]"}], ",", "2"}], "}"}]}], 
          "]"}]}], ";", "\[IndentingNewLine]", 
        RowBox[{
         RowBox[{"P", "[", "7", "]"}], "=", 
         RowBox[{"Table", "[", 
          RowBox[{
           RowBox[{"pP4", "[", 
            RowBox[{"[", "i", "]"}], "]"}], ",", 
           RowBox[{"{", 
            RowBox[{"i", ",", "1", ",", 
             RowBox[{"Length", "[", "pP4", "]"}], ",", "2"}], "}"}]}], 
          "]"}]}], ";", "\[IndentingNewLine]", 
        RowBox[{
         RowBox[{"P", "[", "8", "]"}], "=", 
         RowBox[{"Table", "[", 
          RowBox[{
           RowBox[{"pP4p", "[", 
            RowBox[{"[", "i", "]"}], "]"}], ",", 
           RowBox[{"{", 
            RowBox[{"i", ",", "1", ",", 
             RowBox[{"Length", "[", "pP4p", "]"}], ",", "2"}], "}"}]}], 
          "]"}]}], ";", "\[IndentingNewLine]", 
        RowBox[{"(*", " ", 
         RowBox[{
         "Remove", " ", "errors", " ", "for", " ", "outcome", " ", "2", " ", 
          "from", " ", "error", " ", "vectors"}], " ", "*)"}], 
        "\[IndentingNewLine]", 
        RowBox[{
         RowBox[{"\[CapitalDelta]P", "[", "1", "]"}], "=", 
         RowBox[{"Table", "[", 
          RowBox[{
           RowBox[{"\[CapitalDelta]pP1", "[", 
            RowBox[{"[", "i", "]"}], "]"}], ",", 
           RowBox[{"{", 
            RowBox[{"i", ",", "1", ",", 
             RowBox[{"Length", "[", "\[CapitalDelta]pP1", "]"}], ",", "2"}], 
            "}"}]}], "]"}]}], ";", "\[IndentingNewLine]", 
        RowBox[{
         RowBox[{"\[CapitalDelta]P", "[", "2", "]"}], "=", 
         RowBox[{"Table", "[", 
          RowBox[{
           RowBox[{"\[CapitalDelta]pP1p", "[", 
            RowBox[{"[", "i", "]"}], "]"}], ",", 
           RowBox[{"{", 
            RowBox[{"i", ",", "1", ",", 
             RowBox[{"Length", "[", "\[CapitalDelta]pP1p", "]"}], ",", "2"}], 
            "}"}]}], "]"}]}], ";", "\[IndentingNewLine]", 
        RowBox[{
         RowBox[{"\[CapitalDelta]P", "[", "3", "]"}], "=", 
         RowBox[{"Table", "[", 
          RowBox[{
           RowBox[{"\[CapitalDelta]pP2", "[", 
            RowBox[{"[", "i", "]"}], "]"}], ",", 
           RowBox[{"{", 
            RowBox[{"i", ",", "1", ",", 
             RowBox[{"Length", "[", "\[CapitalDelta]pP2", "]"}], ",", "2"}], 
            "}"}]}], "]"}]}], ";", "\[IndentingNewLine]", 
        RowBox[{
         RowBox[{"\[CapitalDelta]P", "[", "4", "]"}], "=", 
         RowBox[{"Table", "[", 
          RowBox[{
           RowBox[{"\[CapitalDelta]pP2p", "[", 
            RowBox[{"[", "i", "]"}], "]"}], ",", 
           RowBox[{"{", 
            RowBox[{"i", ",", "1", ",", 
             RowBox[{"Length", "[", "\[CapitalDelta]pP2p", "]"}], ",", "2"}], 
            "}"}]}], "]"}]}], ";", "\[IndentingNewLine]", 
        RowBox[{
         RowBox[{"\[CapitalDelta]P", "[", "5", "]"}], "=", 
         RowBox[{"Table", "[", 
          RowBox[{
           RowBox[{"\[CapitalDelta]pP3", "[", 
            RowBox[{"[", "i", "]"}], "]"}], ",", 
           RowBox[{"{", 
            RowBox[{"i", ",", "1", ",", 
             RowBox[{"Length", "[", "\[CapitalDelta]pP3", "]"}], ",", "2"}], 
            "}"}]}], "]"}]}], ";", "\[IndentingNewLine]", 
        RowBox[{
         RowBox[{"\[CapitalDelta]P", "[", "6", "]"}], "=", 
         RowBox[{"Table", "[", 
          RowBox[{
           RowBox[{"\[CapitalDelta]pP3p", "[", 
            RowBox[{"[", "i", "]"}], "]"}], ",", 
           RowBox[{"{", 
            RowBox[{"i", ",", "1", ",", 
             RowBox[{"Length", "[", "\[CapitalDelta]pP3p", "]"}], ",", "2"}], 
            "}"}]}], "]"}]}], ";", "\[IndentingNewLine]", 
        RowBox[{
         RowBox[{"\[CapitalDelta]P", "[", "7", "]"}], "=", 
         RowBox[{"Table", "[", 
          RowBox[{
           RowBox[{"\[CapitalDelta]pP4", "[", 
            RowBox[{"[", "i", "]"}], "]"}], ",", 
           RowBox[{"{", 
            RowBox[{"i", ",", "1", ",", 
             RowBox[{"Length", "[", "\[CapitalDelta]pP4", "]"}], ",", "2"}], 
            "}"}]}], "]"}]}], ";", "\[IndentingNewLine]", 
        RowBox[{
         RowBox[{"\[CapitalDelta]P", "[", "8", "]"}], "=", 
         RowBox[{"Table", "[", 
          RowBox[{
           RowBox[{"\[CapitalDelta]pP4p", "[", 
            RowBox[{"[", "i", "]"}], "]"}], ",", 
           RowBox[{"{", 
            RowBox[{"i", ",", "1", ",", 
             RowBox[{"Length", "[", "\[CapitalDelta]pP4p", "]"}], ",", "2"}], 
            "}"}]}], "]"}]}], ";", "\[IndentingNewLine]", 
        "\[IndentingNewLine]", 
        RowBox[{"(*", " ", 
         RowBox[{
         "Define", " ", "\"\<least squares\>\"", " ", "function", " ", "for", 
          " ", "minimization"}], " ", "*)"}], "\[IndentingNewLine]", 
        RowBox[{"(*", " ", 
         RowBox[{"R", "\[Rule]", 
          FractionBox[
           SuperscriptBox[
            RowBox[{"(", 
             RowBox[{"1", "-", 
              RowBox[{"d", " ", "wi"}], "-", 
              RowBox[{"a", " ", "xi"}], "-", 
              RowBox[{"b", " ", "yi"}], "-", 
              RowBox[{"c", " ", "zi"}]}], ")"}], "2"], 
           RowBox[{
            RowBox[{
             SuperscriptBox["d", "2"], " ", 
             SuperscriptBox["Dwi", "2"]}], "+", 
            RowBox[{
             SuperscriptBox["a", "2"], " ", 
             SuperscriptBox["Dxi", "2"]}], "+", 
            RowBox[{
             SuperscriptBox["b", "2"], " ", 
             SuperscriptBox["Dyi", "2"]}], "+", 
            RowBox[{
             SuperscriptBox["c", "2"], " ", 
             SuperscriptBox["Dzi", "2"]}]}]]}], " ", "*)"}], 
        "\[IndentingNewLine]", 
        RowBox[{
         RowBox[{"funk", "[", 
          RowBox[{"vec_", ",", "svec_"}], "]"}], ":=", 
         FractionBox[
          SuperscriptBox[
           RowBox[{"(", 
            RowBox[{"1", "-", 
             RowBox[{"d", "*", 
              RowBox[{"vec", "[", 
               RowBox[{"[", "4", "]"}], "]"}]}], "-", 
             RowBox[{"a", "*", 
              RowBox[{"vec", "[", 
               RowBox[{"[", "1", "]"}], "]"}]}], "-", 
             RowBox[{"b", "*", 
              RowBox[{"vec", "[", 
               RowBox[{"[", "2", "]"}], "]"}]}], "-", 
             RowBox[{"c", "*", 
              RowBox[{"vec", "[", 
               RowBox[{"[", "3", "]"}], "]"}]}]}], ")"}], "2"], 
          RowBox[{
           RowBox[{
            SuperscriptBox["d", "2"], "*", 
            SuperscriptBox[
             RowBox[{"svec", "[", 
              RowBox[{"[", "4", "]"}], "]"}], "2"]}], "+", 
           RowBox[{
            SuperscriptBox["a", "2"], "*", 
            SuperscriptBox[
             RowBox[{"svec", "[", 
              RowBox[{"[", "1", "]"}], "]"}], "2"]}], "+", 
           RowBox[{
            SuperscriptBox["b", "2"], "*", 
            SuperscriptBox[
             RowBox[{"svec", "[", 
              RowBox[{"[", "2", "]"}], "]"}], "2"]}], "+", 
           RowBox[{
            SuperscriptBox["c", "2"], "*", 
            SuperscriptBox[
             RowBox[{"svec", "[", 
              RowBox[{"[", "3", "]"}], "]"}], "2"]}]}]]}], ";", 
        "\[IndentingNewLine]", 
        RowBox[{"(*", " ", 
         RowBox[{
          RowBox[{
           RowBox[{
           "temp", " ", "holds", " ", "the", " ", "values", " ", "to", " ", 
            "define", " ", "the", " ", "optimal", " ", "plane", " ", "ax"}], 
           "+", "by", "+", "cz", "+", "dw", "-", "1"}], "=", "0"}], " ", 
         "*)"}], "\[IndentingNewLine]", 
        RowBox[{"temp", "=", 
         RowBox[{"Quiet", "[", 
          RowBox[{"NMinimize", "[", 
           RowBox[{
            RowBox[{"Sum", "[", " ", 
             RowBox[{
              RowBox[{"funk", "[", 
               RowBox[{
                RowBox[{"P", "[", "i", "]"}], ",", 
                RowBox[{"\[CapitalDelta]P", "[", "i", "]"}]}], "]"}], ",", 
              RowBox[{"{", 
               RowBox[{"i", ",", "1", ",", "8"}], "}"}]}], "]"}], ",", 
            RowBox[{"{", 
             RowBox[{"a", ",", "b", ",", "c", ",", "d"}], "}"}]}], "]"}], 
          "]"}]}], ";", "\[IndentingNewLine]", 
        RowBox[{"Print", "[", "temp", "]"}], ";", "\[IndentingNewLine]", 
        RowBox[{
         RowBox[{"temps", "[", 
          RowBox[{"[", "MCindex", "]"}], "]"}], " ", "=", " ", 
         RowBox[{"temp", "[", 
          RowBox[{"[", "2", "]"}], "]"}]}], ";", "\[IndentingNewLine]", 
        RowBox[{"(*", " ", 
         RowBox[{
         "Find", " ", "the", " ", "points", " ", "on", " ", "the", " ", 
          "plane", " ", "that", " ", "each", " ", "of", " ", "the", " ", "8", 
          " ", "probability", " ", "vectors", " ", "are", " ", "closest", " ",
           "to"}], " ", "*)"}], "\[IndentingNewLine]", 
        RowBox[{"solsP1", "=", 
         RowBox[{
          RowBox[{"(", 
           RowBox[{"Minimize", "[", 
            RowBox[{
             RowBox[{"{", 
              RowBox[{
               RowBox[{"Total", "[", 
                RowBox[{
                 RowBox[{"(", 
                  RowBox[{
                   RowBox[{"(", 
                    RowBox[{
                    RowBox[{"P", "[", "1", "]"}], "-", 
                    RowBox[{"{", 
                    RowBox[{"x1", ",", "x2", ",", "x3", ",", "x4"}], "}"}]}], 
                    ")"}], "/", 
                   RowBox[{"\[CapitalDelta]P", "[", "1", "]"}]}], ")"}], "^", 
                 "2"}], "]"}], ",", 
               RowBox[{
                RowBox[{"(", 
                 RowBox[{
                  RowBox[{
                   RowBox[{"a", "*", "x1"}], "+", 
                   RowBox[{"b", "*", "x2"}], "+", 
                   RowBox[{"c", "*", "x3"}], "+", 
                   RowBox[{"d", "*", "x4"}], "-", "1"}], "\[Equal]", "0"}], 
                 ")"}], "/.", 
                RowBox[{"temp", "[", 
                 RowBox[{"[", "2", "]"}], "]"}]}]}], "}"}], ",", 
             RowBox[{"{", 
              RowBox[{"x1", ",", "x2", ",", "x3", ",", "x4"}], "}"}]}], "]"}],
            ")"}], "[", 
          RowBox[{"[", "2", "]"}], "]"}]}], ";", "\[IndentingNewLine]", 
        RowBox[{"solsP2", "=", 
         RowBox[{
          RowBox[{"(", 
           RowBox[{"Minimize", "[", 
            RowBox[{
             RowBox[{"{", 
              RowBox[{
               RowBox[{"Total", "[", 
                RowBox[{
                 RowBox[{"(", 
                  RowBox[{
                   RowBox[{"(", 
                    RowBox[{
                    RowBox[{"P", "[", "2", "]"}], "-", 
                    RowBox[{"{", 
                    RowBox[{"x1", ",", "x2", ",", "x3", ",", "x4"}], "}"}]}], 
                    ")"}], "/", 
                   RowBox[{"\[CapitalDelta]P", "[", "2", "]"}]}], ")"}], "^", 
                 "2"}], "]"}], ",", 
               RowBox[{
                RowBox[{"(", 
                 RowBox[{
                  RowBox[{
                   RowBox[{"a", "*", "x1"}], "+", 
                   RowBox[{"b", "*", "x2"}], "+", 
                   RowBox[{"c", "*", "x3"}], "+", 
                   RowBox[{"d", "*", "x4"}], "-", "1"}], "\[Equal]", "0"}], 
                 ")"}], "/.", 
                RowBox[{"temp", "[", 
                 RowBox[{"[", "2", "]"}], "]"}]}]}], "}"}], ",", 
             RowBox[{"{", 
              RowBox[{"x1", ",", "x2", ",", "x3", ",", "x4"}], "}"}]}], "]"}],
            ")"}], "[", 
          RowBox[{"[", "2", "]"}], "]"}]}], ";", "\[IndentingNewLine]", 
        RowBox[{"solsP3", "=", 
         RowBox[{
          RowBox[{"(", 
           RowBox[{"Minimize", "[", 
            RowBox[{
             RowBox[{"{", 
              RowBox[{
               RowBox[{"Total", "[", 
                RowBox[{
                 RowBox[{"(", 
                  RowBox[{
                   RowBox[{"(", 
                    RowBox[{
                    RowBox[{"P", "[", "3", "]"}], "-", 
                    RowBox[{"{", 
                    RowBox[{"x1", ",", "x2", ",", "x3", ",", "x4"}], "}"}]}], 
                    ")"}], "/", 
                   RowBox[{"\[CapitalDelta]P", "[", "3", "]"}]}], ")"}], "^", 
                 "2"}], "]"}], ",", 
               RowBox[{
                RowBox[{"(", 
                 RowBox[{
                  RowBox[{
                   RowBox[{"a", "*", "x1"}], "+", 
                   RowBox[{"b", "*", "x2"}], "+", 
                   RowBox[{"c", "*", "x3"}], "+", 
                   RowBox[{"d", "*", "x4"}], "-", "1"}], "\[Equal]", "0"}], 
                 ")"}], "/.", 
                RowBox[{"temp", "[", 
                 RowBox[{"[", "2", "]"}], "]"}]}]}], "}"}], ",", 
             RowBox[{"{", 
              RowBox[{"x1", ",", "x2", ",", "x3", ",", "x4"}], "}"}]}], "]"}],
            ")"}], "[", 
          RowBox[{"[", "2", "]"}], "]"}]}], ";", "\[IndentingNewLine]", 
        RowBox[{"solsP4", "=", 
         RowBox[{
          RowBox[{"(", 
           RowBox[{"Minimize", "[", 
            RowBox[{
             RowBox[{"{", 
              RowBox[{
               RowBox[{"Total", "[", 
                RowBox[{
                 RowBox[{"(", 
                  RowBox[{
                   RowBox[{"(", 
                    RowBox[{
                    RowBox[{"P", "[", "4", "]"}], "-", 
                    RowBox[{"{", 
                    RowBox[{"x1", ",", "x2", ",", "x3", ",", "x4"}], "}"}]}], 
                    ")"}], "/", 
                   RowBox[{"\[CapitalDelta]P", "[", "4", "]"}]}], ")"}], "^", 
                 "2"}], "]"}], ",", 
               RowBox[{
                RowBox[{"(", 
                 RowBox[{
                  RowBox[{
                   RowBox[{"a", "*", "x1"}], "+", 
                   RowBox[{"b", "*", "x2"}], "+", 
                   RowBox[{"c", "*", "x3"}], "+", 
                   RowBox[{"d", "*", "x4"}], "-", "1"}], "\[Equal]", "0"}], 
                 ")"}], "/.", 
                RowBox[{"temp", "[", 
                 RowBox[{"[", "2", "]"}], "]"}]}]}], "}"}], ",", 
             RowBox[{"{", 
              RowBox[{"x1", ",", "x2", ",", "x3", ",", "x4"}], "}"}]}], "]"}],
            ")"}], "[", 
          RowBox[{"[", "2", "]"}], "]"}]}], ";", "\[IndentingNewLine]", 
        RowBox[{"solsP5", "=", 
         RowBox[{
          RowBox[{"(", 
           RowBox[{"Minimize", "[", 
            RowBox[{
             RowBox[{"{", 
              RowBox[{
               RowBox[{"Total", "[", 
                RowBox[{
                 RowBox[{"(", 
                  RowBox[{
                   RowBox[{"(", 
                    RowBox[{
                    RowBox[{"P", "[", "5", "]"}], "-", 
                    RowBox[{"{", 
                    RowBox[{"x1", ",", "x2", ",", "x3", ",", "x4"}], "}"}]}], 
                    ")"}], "/", 
                   RowBox[{"\[CapitalDelta]P", "[", "5", "]"}]}], ")"}], "^", 
                 "2"}], "]"}], ",", 
               RowBox[{
                RowBox[{"(", 
                 RowBox[{
                  RowBox[{
                   RowBox[{"a", "*", "x1"}], "+", 
                   RowBox[{"b", "*", "x2"}], "+", 
                   RowBox[{"c", "*", "x3"}], "+", 
                   RowBox[{"d", "*", "x4"}], "-", "1"}], "\[Equal]", "0"}], 
                 ")"}], "/.", 
                RowBox[{"temp", "[", 
                 RowBox[{"[", "2", "]"}], "]"}]}]}], "}"}], ",", 
             RowBox[{"{", 
              RowBox[{"x1", ",", "x2", ",", "x3", ",", "x4"}], "}"}]}], "]"}],
            ")"}], "[", 
          RowBox[{"[", "2", "]"}], "]"}]}], ";", "\[IndentingNewLine]", 
        RowBox[{"solsP6", "=", 
         RowBox[{
          RowBox[{"(", 
           RowBox[{"Minimize", "[", 
            RowBox[{
             RowBox[{"{", 
              RowBox[{
               RowBox[{"Total", "[", 
                RowBox[{
                 RowBox[{"(", 
                  RowBox[{
                   RowBox[{"(", 
                    RowBox[{
                    RowBox[{"P", "[", "6", "]"}], "-", 
                    RowBox[{"{", 
                    RowBox[{"x1", ",", "x2", ",", "x3", ",", "x4"}], "}"}]}], 
                    ")"}], "/", 
                   RowBox[{"\[CapitalDelta]P", "[", "6", "]"}]}], ")"}], "^", 
                 "2"}], "]"}], ",", 
               RowBox[{
                RowBox[{"(", 
                 RowBox[{
                  RowBox[{
                   RowBox[{"a", "*", "x1"}], "+", 
                   RowBox[{"b", "*", "x2"}], "+", 
                   RowBox[{"c", "*", "x3"}], "+", 
                   RowBox[{"d", "*", "x4"}], "-", "1"}], "\[Equal]", "0"}], 
                 ")"}], "/.", 
                RowBox[{"temp", "[", 
                 RowBox[{"[", "2", "]"}], "]"}]}]}], "}"}], ",", 
             RowBox[{"{", 
              RowBox[{"x1", ",", "x2", ",", "x3", ",", "x4"}], "}"}]}], "]"}],
            ")"}], "[", 
          RowBox[{"[", "2", "]"}], "]"}]}], ";", "\[IndentingNewLine]", 
        RowBox[{"solsP7", "=", 
         RowBox[{
          RowBox[{"(", 
           RowBox[{"Minimize", "[", 
            RowBox[{
             RowBox[{"{", 
              RowBox[{
               RowBox[{"Total", "[", 
                RowBox[{
                 RowBox[{"(", 
                  RowBox[{
                   RowBox[{"(", 
                    RowBox[{
                    RowBox[{"P", "[", "7", "]"}], "-", 
                    RowBox[{"{", 
                    RowBox[{"x1", ",", "x2", ",", "x3", ",", "x4"}], "}"}]}], 
                    ")"}], "/", 
                   RowBox[{"\[CapitalDelta]P", "[", "7", "]"}]}], ")"}], "^", 
                 "2"}], "]"}], ",", 
               RowBox[{
                RowBox[{"(", 
                 RowBox[{
                  RowBox[{
                   RowBox[{"a", "*", "x1"}], "+", 
                   RowBox[{"b", "*", "x2"}], "+", 
                   RowBox[{"c", "*", "x3"}], "+", 
                   RowBox[{"d", "*", "x4"}], "-", "1"}], "\[Equal]", "0"}], 
                 ")"}], "/.", 
                RowBox[{"temp", "[", 
                 RowBox[{"[", "2", "]"}], "]"}]}]}], "}"}], ",", 
             RowBox[{"{", 
              RowBox[{"x1", ",", "x2", ",", "x3", ",", "x4"}], "}"}]}], "]"}],
            ")"}], "[", 
          RowBox[{"[", "2", "]"}], "]"}]}], ";", "\[IndentingNewLine]", 
        RowBox[{"solsP8", "=", 
         RowBox[{
          RowBox[{"(", 
           RowBox[{"Minimize", "[", 
            RowBox[{
             RowBox[{"{", 
              RowBox[{
               RowBox[{"Total", "[", 
                RowBox[{
                 RowBox[{"(", 
                  RowBox[{
                   RowBox[{"(", 
                    RowBox[{
                    RowBox[{"P", "[", "8", "]"}], "-", 
                    RowBox[{"{", 
                    RowBox[{"x1", ",", "x2", ",", "x3", ",", "x4"}], "}"}]}], 
                    ")"}], "/", 
                   RowBox[{"\[CapitalDelta]P", "[", "8", "]"}]}], ")"}], "^", 
                 "2"}], "]"}], ",", 
               RowBox[{
                RowBox[{"(", 
                 RowBox[{
                  RowBox[{
                   RowBox[{"a", "*", "x1"}], "+", 
                   RowBox[{"b", "*", "x2"}], "+", 
                   RowBox[{"c", "*", "x3"}], "+", 
                   RowBox[{"d", "*", "x4"}], "-", "1"}], "\[Equal]", "0"}], 
                 ")"}], "/.", 
                RowBox[{"temp", "[", 
                 RowBox[{"[", "2", "]"}], "]"}]}]}], "}"}], ",", 
             RowBox[{"{", 
              RowBox[{"x1", ",", "x2", ",", "x3", ",", "x4"}], "}"}]}], "]"}],
            ")"}], "[", 
          RowBox[{"[", "2", "]"}], "]"}]}], ";", "\[IndentingNewLine]", 
        "\[IndentingNewLine]", 
        RowBox[{"(*", " ", 
         RowBox[{
          RowBox[{"The", " ", "fitted", " ", 
           RowBox[{"(", "primary", ")"}], " ", "data", " ", "is", " ", 
           "contained", " ", "in", " ", "the", " ", "preparation", " ", 
           "vectors", " ", "P1"}], ",", " ", "P1p", ",", " ", "...", ",", " ",
           "P4p"}], " ", "*)"}], "\[IndentingNewLine]", 
        RowBox[{"P1", "=", 
         RowBox[{
          RowBox[{"{", 
           RowBox[{"x1", ",", 
            RowBox[{"1", "-", "x1"}], ",", "x2", ",", 
            RowBox[{"1", "-", "x2"}], ",", "x3", ",", 
            RowBox[{"1", "-", "x3"}], ",", "x4", ",", 
            RowBox[{"1", "-", "x4"}]}], "}"}], "/.", "solsP1"}]}], ";", 
        "\[IndentingNewLine]", 
        RowBox[{"P1p", "=", 
         RowBox[{
          RowBox[{"{", 
           RowBox[{"x1", ",", 
            RowBox[{"1", "-", "x1"}], ",", "x2", ",", 
            RowBox[{"1", "-", "x2"}], ",", "x3", ",", 
            RowBox[{"1", "-", "x3"}], ",", "x4", ",", 
            RowBox[{"1", "-", "x4"}]}], "}"}], "/.", "solsP2"}]}], ";", 
        "\[IndentingNewLine]", 
        RowBox[{"P2", "=", 
         RowBox[{
          RowBox[{"{", 
           RowBox[{"x1", ",", 
            RowBox[{"1", "-", "x1"}], ",", "x2", ",", 
            RowBox[{"1", "-", "x2"}], ",", "x3", ",", 
            RowBox[{"1", "-", "x3"}], ",", "x4", ",", 
            RowBox[{"1", "-", "x4"}]}], "}"}], "/.", "solsP3"}]}], ";", 
        "\[IndentingNewLine]", 
        RowBox[{"P2p", "=", 
         RowBox[{
          RowBox[{"{", 
           RowBox[{"x1", ",", 
            RowBox[{"1", "-", "x1"}], ",", "x2", ",", 
            RowBox[{"1", "-", "x2"}], ",", "x3", ",", 
            RowBox[{"1", "-", "x3"}], ",", "x4", ",", 
            RowBox[{"1", "-", "x4"}]}], "}"}], "/.", "solsP4"}]}], ";", 
        "\[IndentingNewLine]", 
        RowBox[{"P3", "=", 
         RowBox[{
          RowBox[{"{", 
           RowBox[{"x1", ",", 
            RowBox[{"1", "-", "x1"}], ",", "x2", ",", 
            RowBox[{"1", "-", "x2"}], ",", "x3", ",", 
            RowBox[{"1", "-", "x3"}], ",", "x4", ",", 
            RowBox[{"1", "-", "x4"}]}], "}"}], "/.", "solsP5"}]}], ";", 
        "\[IndentingNewLine]", 
        RowBox[{"P3p", "=", 
         RowBox[{
          RowBox[{"{", 
           RowBox[{"x1", ",", 
            RowBox[{"1", "-", "x1"}], ",", "x2", ",", 
            RowBox[{"1", "-", "x2"}], ",", "x3", ",", 
            RowBox[{"1", "-", "x3"}], ",", "x4", ",", 
            RowBox[{"1", "-", "x4"}]}], "}"}], "/.", "solsP6"}]}], ";", 
        "\[IndentingNewLine]", 
        RowBox[{"P4", "=", 
         RowBox[{
          RowBox[{"{", 
           RowBox[{"x1", ",", 
            RowBox[{"1", "-", "x1"}], ",", "x2", ",", 
            RowBox[{"1", "-", "x2"}], ",", "x3", ",", 
            RowBox[{"1", "-", "x3"}], ",", "x4", ",", 
            RowBox[{"1", "-", "x4"}]}], "}"}], "/.", "solsP7"}]}], ";", 
        "\[IndentingNewLine]", 
        RowBox[{"P4p", "=", 
         RowBox[{
          RowBox[{"{", 
           RowBox[{"x1", ",", 
            RowBox[{"1", "-", "x1"}], ",", "x2", ",", 
            RowBox[{"1", "-", "x2"}], ",", "x3", ",", 
            RowBox[{"1", "-", "x3"}], ",", "x4", ",", 
            RowBox[{"1", "-", "x4"}]}], "}"}], "/.", "solsP8"}]}], ";", 
        "\[IndentingNewLine]", 
        RowBox[{"(*", " ", 
         RowBox[{
         "Check", " ", "how", " ", "far", " ", "the", " ", "fitted", " ", 
          "points", " ", "are", " ", "from", " ", "the", " ", "original", " ",
           "points"}], " ", "*)"}], "\[IndentingNewLine]", 
        RowBox[{"sigma1", "=", 
         RowBox[{"Total", "[", 
          RowBox[{
           RowBox[{"(", 
            RowBox[{
             RowBox[{"(", 
              RowBox[{
               RowBox[{"P", "[", "1", "]"}], "-", 
               RowBox[{"Table", "[", 
                RowBox[{
                 RowBox[{"P1", "[", 
                  RowBox[{"[", "i", "]"}], "]"}], ",", 
                 RowBox[{"{", 
                  RowBox[{"i", ",", "1", ",", 
                   RowBox[{"Length", "[", "P1", "]"}], ",", "2"}], "}"}]}], 
                "]"}]}], ")"}], "/", 
             RowBox[{"Table", "[", 
              RowBox[{
               RowBox[{"\[CapitalDelta]pP1", "[", 
                RowBox[{"[", "i", "]"}], "]"}], ",", 
               RowBox[{"{", 
                RowBox[{"i", ",", "1", ",", 
                 RowBox[{"Length", "[", "\[CapitalDelta]pP1", "]"}], ",", 
                 "2"}], "}"}]}], "]"}]}], ")"}], "^", "2"}], "]"}]}], ";", 
        "\[IndentingNewLine]", 
        RowBox[{"sigma2", "=", 
         RowBox[{"Total", "[", 
          RowBox[{
           RowBox[{"(", 
            RowBox[{
             RowBox[{"(", 
              RowBox[{
               RowBox[{"P", "[", "2", "]"}], "-", 
               RowBox[{"Table", "[", 
                RowBox[{
                 RowBox[{"P1p", "[", 
                  RowBox[{"[", "i", "]"}], "]"}], ",", 
                 RowBox[{"{", 
                  RowBox[{"i", ",", "1", ",", 
                   RowBox[{"Length", "[", "P1p", "]"}], ",", "2"}], "}"}]}], 
                "]"}]}], ")"}], "/", 
             RowBox[{"Table", "[", 
              RowBox[{
               RowBox[{"\[CapitalDelta]pP1p", "[", 
                RowBox[{"[", "i", "]"}], "]"}], ",", 
               RowBox[{"{", 
                RowBox[{"i", ",", "1", ",", 
                 RowBox[{"Length", "[", "\[CapitalDelta]pP1p", "]"}], ",", 
                 "2"}], "}"}]}], "]"}]}], ")"}], "^", "2"}], "]"}]}], ";", 
        "\[IndentingNewLine]", 
        RowBox[{"sigma3", "=", 
         RowBox[{"Total", "[", 
          RowBox[{
           RowBox[{"(", 
            RowBox[{
             RowBox[{"(", 
              RowBox[{
               RowBox[{"P", "[", "3", "]"}], "-", 
               RowBox[{"Table", "[", 
                RowBox[{
                 RowBox[{"P2", "[", 
                  RowBox[{"[", "i", "]"}], "]"}], ",", 
                 RowBox[{"{", 
                  RowBox[{"i", ",", "1", ",", 
                   RowBox[{"Length", "[", "P2", "]"}], ",", "2"}], "}"}]}], 
                "]"}]}], ")"}], "/", 
             RowBox[{"Table", "[", 
              RowBox[{
               RowBox[{"\[CapitalDelta]pP2", "[", 
                RowBox[{"[", "i", "]"}], "]"}], ",", 
               RowBox[{"{", 
                RowBox[{"i", ",", "1", ",", 
                 RowBox[{"Length", "[", "\[CapitalDelta]pP2", "]"}], ",", 
                 "2"}], "}"}]}], "]"}]}], ")"}], "^", "2"}], "]"}]}], ";", 
        "\[IndentingNewLine]", 
        RowBox[{"sigma4", "=", 
         RowBox[{"Total", "[", 
          RowBox[{
           RowBox[{"(", 
            RowBox[{
             RowBox[{"(", 
              RowBox[{
               RowBox[{"P", "[", "4", "]"}], "-", 
               RowBox[{"Table", "[", 
                RowBox[{
                 RowBox[{"P2p", "[", 
                  RowBox[{"[", "i", "]"}], "]"}], ",", 
                 RowBox[{"{", 
                  RowBox[{"i", ",", "1", ",", 
                   RowBox[{"Length", "[", "P2p", "]"}], ",", "2"}], "}"}]}], 
                "]"}]}], ")"}], "/", 
             RowBox[{"Table", "[", 
              RowBox[{
               RowBox[{"\[CapitalDelta]pP2p", "[", 
                RowBox[{"[", "i", "]"}], "]"}], ",", 
               RowBox[{"{", 
                RowBox[{"i", ",", "1", ",", 
                 RowBox[{"Length", "[", "\[CapitalDelta]pP2p", "]"}], ",", 
                 "2"}], "}"}]}], "]"}]}], ")"}], "^", "2"}], "]"}]}], ";", 
        "\[IndentingNewLine]", 
        RowBox[{"sigma5", "=", 
         RowBox[{"Total", "[", 
          RowBox[{
           RowBox[{"(", 
            RowBox[{
             RowBox[{"(", 
              RowBox[{
               RowBox[{"P", "[", "5", "]"}], "-", 
               RowBox[{"Table", "[", 
                RowBox[{
                 RowBox[{"P3", "[", 
                  RowBox[{"[", "i", "]"}], "]"}], ",", 
                 RowBox[{"{", 
                  RowBox[{"i", ",", "1", ",", 
                   RowBox[{"Length", "[", "P3", "]"}], ",", "2"}], "}"}]}], 
                "]"}]}], ")"}], "/", 
             RowBox[{"Table", "[", 
              RowBox[{
               RowBox[{"\[CapitalDelta]pP3", "[", 
                RowBox[{"[", "i", "]"}], "]"}], ",", 
               RowBox[{"{", 
                RowBox[{"i", ",", "1", ",", 
                 RowBox[{"Length", "[", "\[CapitalDelta]pP3", "]"}], ",", 
                 "2"}], "}"}]}], "]"}]}], ")"}], "^", "2"}], "]"}]}], ";", 
        "\[IndentingNewLine]", 
        RowBox[{"sigma6", "=", 
         RowBox[{"Total", "[", 
          RowBox[{
           RowBox[{"(", 
            RowBox[{
             RowBox[{"(", 
              RowBox[{
               RowBox[{"P", "[", "6", "]"}], "-", 
               RowBox[{"Table", "[", 
                RowBox[{
                 RowBox[{"P3p", "[", 
                  RowBox[{"[", "i", "]"}], "]"}], ",", 
                 RowBox[{"{", 
                  RowBox[{"i", ",", "1", ",", 
                   RowBox[{"Length", "[", "P3p", "]"}], ",", "2"}], "}"}]}], 
                "]"}]}], ")"}], "/", 
             RowBox[{"Table", "[", 
              RowBox[{
               RowBox[{"\[CapitalDelta]pP3p", "[", 
                RowBox[{"[", "i", "]"}], "]"}], ",", 
               RowBox[{"{", 
                RowBox[{"i", ",", "1", ",", 
                 RowBox[{"Length", "[", "\[CapitalDelta]pP3p", "]"}], ",", 
                 "2"}], "}"}]}], "]"}]}], ")"}], "^", "2"}], "]"}]}], ";", 
        "\[IndentingNewLine]", 
        RowBox[{"sigma7", "=", 
         RowBox[{"Total", "[", 
          RowBox[{
           RowBox[{"(", 
            RowBox[{
             RowBox[{"(", 
              RowBox[{
               RowBox[{"P", "[", "7", "]"}], "-", 
               RowBox[{"Table", "[", 
                RowBox[{
                 RowBox[{"P4", "[", 
                  RowBox[{"[", "i", "]"}], "]"}], ",", 
                 RowBox[{"{", 
                  RowBox[{"i", ",", "1", ",", 
                   RowBox[{"Length", "[", "P4", "]"}], ",", "2"}], "}"}]}], 
                "]"}]}], ")"}], "/", 
             RowBox[{"Table", "[", 
              RowBox[{
               RowBox[{"\[CapitalDelta]pP4", "[", 
                RowBox[{"[", "i", "]"}], "]"}], ",", 
               RowBox[{"{", 
                RowBox[{"i", ",", "1", ",", 
                 RowBox[{"Length", "[", "\[CapitalDelta]pP4", "]"}], ",", 
                 "2"}], "}"}]}], "]"}]}], ")"}], "^", "2"}], "]"}]}], ";", 
        "\[IndentingNewLine]", 
        RowBox[{"sigma8", "=", 
         RowBox[{"Total", "[", 
          RowBox[{
           RowBox[{"(", 
            RowBox[{
             RowBox[{"(", 
              RowBox[{
               RowBox[{"P", "[", "8", "]"}], "-", 
               RowBox[{"Table", "[", 
                RowBox[{
                 RowBox[{"P4p", "[", 
                  RowBox[{"[", "i", "]"}], "]"}], ",", 
                 RowBox[{"{", 
                  RowBox[{"i", ",", "1", ",", 
                   RowBox[{"Length", "[", "P4p", "]"}], ",", "2"}], "}"}]}], 
                "]"}]}], ")"}], "/", 
             RowBox[{"Table", "[", 
              RowBox[{
               RowBox[{"\[CapitalDelta]pP4p", "[", 
                RowBox[{"[", "i", "]"}], "]"}], ",", 
               RowBox[{"{", 
                RowBox[{"i", ",", "1", ",", 
                 RowBox[{"Length", "[", "\[CapitalDelta]pP4p", "]"}], ",", 
                 "2"}], "}"}]}], "]"}]}], ")"}], "^", "2"}], "]"}]}], ";", 
        "\[IndentingNewLine]", 
        RowBox[{"q", "=", 
         RowBox[{"Total", "[", 
          RowBox[{"{", 
           RowBox[{
           "sigma1", ",", "sigma2", ",", "sigma3", ",", "sigma4", ",", 
            "sigma5", ",", "sigma6", ",", "sigma7", ",", "sigma8"}], "}"}], 
          "]"}]}], ";", "\[IndentingNewLine]", 
        RowBox[{"deviation", "=", 
         RowBox[{"Append", "[", 
          RowBox[{
           RowBox[{"{", 
            RowBox[{"Flatten", "[", 
             RowBox[{"{", "deviation", "}"}], "]"}], "}"}], ",", "q"}], 
          "]"}]}], ";", "\[IndentingNewLine]", 
        RowBox[{"(*", " ", 
         RowBox[{
         "average", " ", "of", " ", "pplane", " ", "over", " ", "100", " ", 
          "runs", " ", "is", " ", "summarized", " ", "in", " ", "the", " ", 
          "main", " ", "paper", " ", "as", " ", "the", " ", "blue", " ", 
          "bars", " ", "in", " ", "Figures", " ", "3", " ", "and", " ", "4"}],
          " ", "*)"}], "\[IndentingNewLine]", 
        RowBox[{
         RowBox[{"pplane", "[", 
          RowBox[{"[", "MCindex", "]"}], "]"}], " ", "=", " ", 
         RowBox[{"{", 
          RowBox[{
          "P1", ",", "P1p", ",", "P2", ",", "P2p", ",", "P3", ",", "P3p", ",",
            "P4", ",", "P4p"}], "}"}]}], ";", "\[IndentingNewLine]", 
        "\[IndentingNewLine]", 
        RowBox[{"(*", 
         RowBox[{"--", 
          RowBox[{"--", 
           RowBox[{"--", 
            RowBox[{"--", 
             RowBox[{"--", 
              RowBox[{"--", 
               RowBox[{"--", 
                RowBox[{"--", 
                 RowBox[{"--", 
                  RowBox[{"--", 
                   RowBox[{"--", 
                    RowBox[{"--", 
                    RowBox[{"--", 
                    RowBox[{"-", 
                    RowBox[{"--", 
                    RowBox[{"-", 
                    RowBox[{"--", 
                    RowBox[{"--", 
                    RowBox[{"--", 
                    RowBox[{"--", 
                    RowBox[{"--", 
                    RowBox[{"--", 
                    RowBox[{"-", 
                    RowBox[{"--", 
                    RowBox[{"--", 
                    RowBox[{"--", 
                    RowBox[{"--", 
                    RowBox[{"--", 
                    RowBox[{"--", 
                    RowBox[{"--", 
                    RowBox[{"--", 
                    RowBox[{"--", 
                    RowBox[{"--", 
                    RowBox[{"--", 
                    RowBox[{"--", 
                    RowBox[{"--", 
                    RowBox[{"--", 
                    RowBox[{"--", 
                    RowBox[{"--", 
                    RowBox[{
                    "--", "-"}]}]}]}]}]}]}]}]}]}]}]}]}]}]}]}]}]}]}]}]}]}]}]}]}\
]}]}]}]}]}]}]}]}]}]}]}]}]}]}]}], "*)"}], "\[IndentingNewLine]", 
        RowBox[{"(*", " ", 
         RowBox[{
         "Use", " ", "a", " ", "linear", " ", "program", " ", "to", " ", 
          "find", " ", "\"\<good\>\"", " ", "secondary", " ", "preparations", 
          " ", "and", " ", "measurements"}], " ", "*)"}], 
        "\[IndentingNewLine]", 
        RowBox[{"(*", 
         RowBox[{"--", 
          RowBox[{"--", 
           RowBox[{"--", 
            RowBox[{"--", 
             RowBox[{"--", 
              RowBox[{"--", 
               RowBox[{"--", 
                RowBox[{"--", 
                 RowBox[{"--", 
                  RowBox[{"--", 
                   RowBox[{"--", 
                    RowBox[{"--", 
                    RowBox[{"--", 
                    RowBox[{"--", 
                    RowBox[{"--", 
                    RowBox[{"--", 
                    RowBox[{"--", 
                    RowBox[{"--", 
                    RowBox[{"--", 
                    RowBox[{"--", 
                    RowBox[{"--", 
                    RowBox[{"--", 
                    RowBox[{"--", 
                    RowBox[{"--", 
                    RowBox[{"--", 
                    RowBox[{"-", 
                    RowBox[{"--", 
                    RowBox[{"--", 
                    RowBox[{"--", 
                    RowBox[{"--", 
                    RowBox[{"--", 
                    RowBox[{"--", 
                    RowBox[{"--", 
                    RowBox[{"--", 
                    RowBox[{"--", 
                    RowBox[{"--", 
                    RowBox[{"--", 
                    RowBox[{"--", 
                    RowBox[{
                    "--", "-"}]}]}]}]}]}]}]}]}]}]}]}]}]}]}]}]}]}]}]}]}]}]}]}]}\
]}]}]}]}]}]}]}]}]}]}]}]}]}]}], "*)"}], "\[IndentingNewLine]", 
        "\[IndentingNewLine]", 
        RowBox[{"(*", " ", 
         RowBox[{
         "Define", " ", "matrices", " ", "for", " ", "calculation", " ", "of",
           " ", "constraints", " ", 
          RowBox[{"(", 
           RowBox[{
           "to", " ", "be", " ", "input", " ", "into", " ", 
            "LinearProgramming"}], ")"}], " ", "which", " ", "secondary", 
          "\[IndentingNewLine]", "preparations", " ", "will", " ", "need", 
          " ", "to", " ", "satisfy"}], " ", "*)"}], "\[IndentingNewLine]", 
        RowBox[{"Mprepbig", " ", "=", " ", 
         RowBox[{"Transpose", "[", 
          RowBox[{"{", 
           RowBox[{
           "P1", ",", "P1p", ",", "P2", ",", "P2p", ",", "P3", ",", "P3p", 
            ",", "P4", ",", "P4p", ",", "P1", ",", "P1p", ",", "P2", ",", 
            "P2p", ",", "P3", ",", "P3p", ",", "P4", ",", "P4p", ",", "P1", 
            ",", "P1p", ",", "P2", ",", "P2p", ",", "P3", ",", "P3p", ",", 
            "P4", ",", "P4p", ",", "P1", ",", "P1p", ",", "P2", ",", "P2p", 
            ",", "P3", ",", "P3p", ",", "P4", ",", "P4p", ",", "P1", ",", 
            "P1p", ",", "P2", ",", "P2p", ",", "P3", ",", "P3p", ",", "P4", 
            ",", "P4p", ",", "P1", ",", "P1p", ",", "P2", ",", "P2p", ",", 
            "P3", ",", "P3p", ",", "P4", ",", "P4p"}], "}"}], "]"}]}], ";", 
        "\[IndentingNewLine]", 
        RowBox[{"(*", " ", 
         RowBox[{
          RowBox[{"Constraint", " ", "P1"}], " ", "=", " ", "P3"}], " ", 
         "*)"}], "\[IndentingNewLine]", 
        RowBox[{"Mprepopeq1", " ", "=", " ", 
         RowBox[{
          RowBox[{"1", "/", "2"}], "*", 
          RowBox[{"{", 
           RowBox[{
            RowBox[{"{", 
             RowBox[{
             "1", ",", "1", ",", "1", ",", "1", ",", "1", ",", "1", ",", "1", 
              ",", "1", ",", "1", ",", "1", ",", "1", ",", "1", ",", "1", ",",
               "1", ",", "1", ",", "1", ",", "0", ",", "0", ",", "0", ",", 
              "0", ",", "0", ",", "0", ",", "0", ",", "0", ",", "0", ",", "0",
               ",", "0", ",", "0", ",", "0", ",", "0", ",", "0", ",", "0", 
              ",", 
              RowBox[{"-", "1"}], ",", 
              RowBox[{"-", "1"}], ",", 
              RowBox[{"-", "1"}], ",", 
              RowBox[{"-", "1"}], ",", 
              RowBox[{"-", "1"}], ",", 
              RowBox[{"-", "1"}], ",", 
              RowBox[{"-", "1"}], ",", 
              RowBox[{"-", "1"}], ",", 
              RowBox[{"-", "1"}], ",", 
              RowBox[{"-", "1"}], ",", 
              RowBox[{"-", "1"}], ",", 
              RowBox[{"-", "1"}], ",", 
              RowBox[{"-", "1"}], ",", 
              RowBox[{"-", "1"}], ",", 
              RowBox[{"-", "1"}], ",", 
              RowBox[{"-", "1"}]}], "}"}], ",", 
            RowBox[{"{", 
             RowBox[{
             "1", ",", "1", ",", "1", ",", "1", ",", "1", ",", "1", ",", "1", 
              ",", "1", ",", "1", ",", "1", ",", "1", ",", "1", ",", "1", ",",
               "1", ",", "1", ",", "1", ",", "0", ",", "0", ",", "0", ",", 
              "0", ",", "0", ",", "0", ",", "0", ",", "0", ",", "0", ",", "0",
               ",", "0", ",", "0", ",", "0", ",", "0", ",", "0", ",", "0", 
              ",", 
              RowBox[{"-", "1"}], ",", 
              RowBox[{"-", "1"}], ",", 
              RowBox[{"-", "1"}], ",", 
              RowBox[{"-", "1"}], ",", 
              RowBox[{"-", "1"}], ",", 
              RowBox[{"-", "1"}], ",", 
              RowBox[{"-", "1"}], ",", 
              RowBox[{"-", "1"}], ",", 
              RowBox[{"-", "1"}], ",", 
              RowBox[{"-", "1"}], ",", 
              RowBox[{"-", "1"}], ",", 
              RowBox[{"-", "1"}], ",", 
              RowBox[{"-", "1"}], ",", 
              RowBox[{"-", "1"}], ",", 
              RowBox[{"-", "1"}], ",", 
              RowBox[{"-", "1"}]}], "}"}], ",", "\[IndentingNewLine]", 
            RowBox[{"{", 
             RowBox[{
             "1", ",", "1", ",", "1", ",", "1", ",", "1", ",", "1", ",", "1", 
              ",", "1", ",", "1", ",", "1", ",", "1", ",", "1", ",", "1", ",",
               "1", ",", "1", ",", "1", ",", "0", ",", "0", ",", "0", ",", 
              "0", ",", "0", ",", "0", ",", "0", ",", "0", ",", "0", ",", "0",
               ",", "0", ",", "0", ",", "0", ",", "0", ",", "0", ",", "0", 
              ",", 
              RowBox[{"-", "1"}], ",", 
              RowBox[{"-", "1"}], ",", 
              RowBox[{"-", "1"}], ",", 
              RowBox[{"-", "1"}], ",", 
              RowBox[{"-", "1"}], ",", 
              RowBox[{"-", "1"}], ",", 
              RowBox[{"-", "1"}], ",", 
              RowBox[{"-", "1"}], ",", 
              RowBox[{"-", "1"}], ",", 
              RowBox[{"-", "1"}], ",", 
              RowBox[{"-", "1"}], ",", 
              RowBox[{"-", "1"}], ",", 
              RowBox[{"-", "1"}], ",", 
              RowBox[{"-", "1"}], ",", 
              RowBox[{"-", "1"}], ",", 
              RowBox[{"-", "1"}]}], "}"}], ",", "\[IndentingNewLine]", 
            RowBox[{"{", 
             RowBox[{
             "1", ",", "1", ",", "1", ",", "1", ",", "1", ",", "1", ",", "1", 
              ",", "1", ",", "1", ",", "1", ",", "1", ",", "1", ",", "1", ",",
               "1", ",", "1", ",", "1", ",", "0", ",", "0", ",", "0", ",", 
              "0", ",", "0", ",", "0", ",", "0", ",", "0", ",", "0", ",", "0",
               ",", "0", ",", "0", ",", "0", ",", "0", ",", "0", ",", "0", 
              ",", 
              RowBox[{"-", "1"}], ",", 
              RowBox[{"-", "1"}], ",", 
              RowBox[{"-", "1"}], ",", 
              RowBox[{"-", "1"}], ",", 
              RowBox[{"-", "1"}], ",", 
              RowBox[{"-", "1"}], ",", 
              RowBox[{"-", "1"}], ",", 
              RowBox[{"-", "1"}], ",", 
              RowBox[{"-", "1"}], ",", 
              RowBox[{"-", "1"}], ",", 
              RowBox[{"-", "1"}], ",", 
              RowBox[{"-", "1"}], ",", 
              RowBox[{"-", "1"}], ",", 
              RowBox[{"-", "1"}], ",", 
              RowBox[{"-", "1"}], ",", 
              RowBox[{"-", "1"}]}], "}"}], ",", "\[IndentingNewLine]", 
            RowBox[{"{", 
             RowBox[{
             "1", ",", "1", ",", "1", ",", "1", ",", "1", ",", "1", ",", "1", 
              ",", "1", ",", "1", ",", "1", ",", "1", ",", "1", ",", "1", ",",
               "1", ",", "1", ",", "1", ",", "0", ",", "0", ",", "0", ",", 
              "0", ",", "0", ",", "0", ",", "0", ",", "0", ",", "0", ",", "0",
               ",", "0", ",", "0", ",", "0", ",", "0", ",", "0", ",", "0", 
              ",", 
              RowBox[{"-", "1"}], ",", 
              RowBox[{"-", "1"}], ",", 
              RowBox[{"-", "1"}], ",", 
              RowBox[{"-", "1"}], ",", 
              RowBox[{"-", "1"}], ",", 
              RowBox[{"-", "1"}], ",", 
              RowBox[{"-", "1"}], ",", 
              RowBox[{"-", "1"}], ",", 
              RowBox[{"-", "1"}], ",", 
              RowBox[{"-", "1"}], ",", 
              RowBox[{"-", "1"}], ",", 
              RowBox[{"-", "1"}], ",", 
              RowBox[{"-", "1"}], ",", 
              RowBox[{"-", "1"}], ",", 
              RowBox[{"-", "1"}], ",", 
              RowBox[{"-", "1"}]}], "}"}], ",", "\[IndentingNewLine]", 
            RowBox[{"{", 
             RowBox[{
             "1", ",", "1", ",", "1", ",", "1", ",", "1", ",", "1", ",", "1", 
              ",", "1", ",", "1", ",", "1", ",", "1", ",", "1", ",", "1", ",",
               "1", ",", "1", ",", "1", ",", "0", ",", "0", ",", "0", ",", 
              "0", ",", "0", ",", "0", ",", "0", ",", "0", ",", "0", ",", "0",
               ",", "0", ",", "0", ",", "0", ",", "0", ",", "0", ",", "0", 
              ",", 
              RowBox[{"-", "1"}], ",", 
              RowBox[{"-", "1"}], ",", 
              RowBox[{"-", "1"}], ",", 
              RowBox[{"-", "1"}], ",", 
              RowBox[{"-", "1"}], ",", 
              RowBox[{"-", "1"}], ",", 
              RowBox[{"-", "1"}], ",", 
              RowBox[{"-", "1"}], ",", 
              RowBox[{"-", "1"}], ",", 
              RowBox[{"-", "1"}], ",", 
              RowBox[{"-", "1"}], ",", 
              RowBox[{"-", "1"}], ",", 
              RowBox[{"-", "1"}], ",", 
              RowBox[{"-", "1"}], ",", 
              RowBox[{"-", "1"}], ",", 
              RowBox[{"-", "1"}]}], "}"}], ",", "\[IndentingNewLine]", 
            RowBox[{"{", 
             RowBox[{
             "1", ",", "1", ",", "1", ",", "1", ",", "1", ",", "1", ",", "1", 
              ",", "1", ",", "1", ",", "1", ",", "1", ",", "1", ",", "1", ",",
               "1", ",", "1", ",", "1", ",", "0", ",", "0", ",", "0", ",", 
              "0", ",", "0", ",", "0", ",", "0", ",", "0", ",", "0", ",", "0",
               ",", "0", ",", "0", ",", "0", ",", "0", ",", "0", ",", "0", 
              ",", 
              RowBox[{"-", "1"}], ",", 
              RowBox[{"-", "1"}], ",", 
              RowBox[{"-", "1"}], ",", 
              RowBox[{"-", "1"}], ",", 
              RowBox[{"-", "1"}], ",", 
              RowBox[{"-", "1"}], ",", 
              RowBox[{"-", "1"}], ",", 
              RowBox[{"-", "1"}], ",", 
              RowBox[{"-", "1"}], ",", 
              RowBox[{"-", "1"}], ",", 
              RowBox[{"-", "1"}], ",", 
              RowBox[{"-", "1"}], ",", 
              RowBox[{"-", "1"}], ",", 
              RowBox[{"-", "1"}], ",", 
              RowBox[{"-", "1"}], ",", 
              RowBox[{"-", "1"}]}], "}"}], ",", "\[IndentingNewLine]", 
            RowBox[{"{", 
             RowBox[{
             "1", ",", "1", ",", "1", ",", "1", ",", "1", ",", "1", ",", "1", 
              ",", "1", ",", "1", ",", "1", ",", "1", ",", "1", ",", "1", ",",
               "1", ",", "1", ",", "1", ",", "0", ",", "0", ",", "0", ",", 
              "0", ",", "0", ",", "0", ",", "0", ",", "0", ",", "0", ",", "0",
               ",", "0", ",", "0", ",", "0", ",", "0", ",", "0", ",", "0", 
              ",", 
              RowBox[{"-", "1"}], ",", 
              RowBox[{"-", "1"}], ",", 
              RowBox[{"-", "1"}], ",", 
              RowBox[{"-", "1"}], ",", 
              RowBox[{"-", "1"}], ",", 
              RowBox[{"-", "1"}], ",", 
              RowBox[{"-", "1"}], ",", 
              RowBox[{"-", "1"}], ",", 
              RowBox[{"-", "1"}], ",", 
              RowBox[{"-", "1"}], ",", 
              RowBox[{"-", "1"}], ",", 
              RowBox[{"-", "1"}], ",", 
              RowBox[{"-", "1"}], ",", 
              RowBox[{"-", "1"}], ",", 
              RowBox[{"-", "1"}], ",", 
              RowBox[{"-", "1"}]}], "}"}]}], "}"}]}]}], ";", 
        "\[IndentingNewLine]", 
        RowBox[{"(*", " ", 
         RowBox[{
          RowBox[{"Constraint", " ", "P2"}], " ", "=", " ", "P3"}], " ", 
         "*)"}], "\[IndentingNewLine]", 
        RowBox[{"Mprepopeq2", " ", "=", " ", 
         RowBox[{
          RowBox[{"1", "/", "2"}], "*", 
          RowBox[{"{", 
           RowBox[{
            RowBox[{"{", 
             RowBox[{
             "0", ",", "0", ",", "0", ",", "0", ",", "0", ",", "0", ",", "0", 
              ",", "0", ",", "0", ",", "0", ",", "0", ",", "0", ",", "0", ",",
               "0", ",", "0", ",", "0", ",", "1", ",", "1", ",", "1", ",", 
              "1", ",", "1", ",", "1", ",", "1", ",", "1", ",", "1", ",", "1",
               ",", "1", ",", "1", ",", "1", ",", "1", ",", "1", ",", "1", 
              ",", 
              RowBox[{"-", "1"}], ",", 
              RowBox[{"-", "1"}], ",", 
              RowBox[{"-", "1"}], ",", 
              RowBox[{"-", "1"}], ",", 
              RowBox[{"-", "1"}], ",", 
              RowBox[{"-", "1"}], ",", 
              RowBox[{"-", "1"}], ",", 
              RowBox[{"-", "1"}], ",", 
              RowBox[{"-", "1"}], ",", 
              RowBox[{"-", "1"}], ",", 
              RowBox[{"-", "1"}], ",", 
              RowBox[{"-", "1"}], ",", 
              RowBox[{"-", "1"}], ",", 
              RowBox[{"-", "1"}], ",", 
              RowBox[{"-", "1"}], ",", 
              RowBox[{"-", "1"}]}], "}"}], ",", 
            RowBox[{"{", 
             RowBox[{
             "0", ",", "0", ",", "0", ",", "0", ",", "0", ",", "0", ",", "0", 
              ",", "0", ",", "0", ",", "0", ",", "0", ",", "0", ",", "0", ",",
               "0", ",", "0", ",", "0", ",", "1", ",", "1", ",", "1", ",", 
              "1", ",", "1", ",", "1", ",", "1", ",", "1", ",", "1", ",", "1",
               ",", "1", ",", "1", ",", "1", ",", "1", ",", "1", ",", "1", 
              ",", 
              RowBox[{"-", "1"}], ",", 
              RowBox[{"-", "1"}], ",", 
              RowBox[{"-", "1"}], ",", 
              RowBox[{"-", "1"}], ",", 
              RowBox[{"-", "1"}], ",", 
              RowBox[{"-", "1"}], ",", 
              RowBox[{"-", "1"}], ",", 
              RowBox[{"-", "1"}], ",", 
              RowBox[{"-", "1"}], ",", 
              RowBox[{"-", "1"}], ",", 
              RowBox[{"-", "1"}], ",", 
              RowBox[{"-", "1"}], ",", 
              RowBox[{"-", "1"}], ",", 
              RowBox[{"-", "1"}], ",", 
              RowBox[{"-", "1"}], ",", 
              RowBox[{"-", "1"}]}], "}"}], ",", "\[IndentingNewLine]", 
            RowBox[{"{", 
             RowBox[{
             "0", ",", "0", ",", "0", ",", "0", ",", "0", ",", "0", ",", "0", 
              ",", "0", ",", "0", ",", "0", ",", "0", ",", "0", ",", "0", ",",
               "0", ",", "0", ",", "0", ",", "1", ",", "1", ",", "1", ",", 
              "1", ",", "1", ",", "1", ",", "1", ",", "1", ",", "1", ",", "1",
               ",", "1", ",", "1", ",", "1", ",", "1", ",", "1", ",", "1", 
              ",", 
              RowBox[{"-", "1"}], ",", 
              RowBox[{"-", "1"}], ",", 
              RowBox[{"-", "1"}], ",", 
              RowBox[{"-", "1"}], ",", 
              RowBox[{"-", "1"}], ",", 
              RowBox[{"-", "1"}], ",", 
              RowBox[{"-", "1"}], ",", 
              RowBox[{"-", "1"}], ",", 
              RowBox[{"-", "1"}], ",", 
              RowBox[{"-", "1"}], ",", 
              RowBox[{"-", "1"}], ",", 
              RowBox[{"-", "1"}], ",", 
              RowBox[{"-", "1"}], ",", 
              RowBox[{"-", "1"}], ",", 
              RowBox[{"-", "1"}], ",", 
              RowBox[{"-", "1"}]}], "}"}], ",", "\[IndentingNewLine]", 
            RowBox[{"{", 
             RowBox[{
             "0", ",", "0", ",", "0", ",", "0", ",", "0", ",", "0", ",", "0", 
              ",", "0", ",", "0", ",", "0", ",", "0", ",", "0", ",", "0", ",",
               "0", ",", "0", ",", "0", ",", "1", ",", "1", ",", "1", ",", 
              "1", ",", "1", ",", "1", ",", "1", ",", "1", ",", "1", ",", "1",
               ",", "1", ",", "1", ",", "1", ",", "1", ",", "1", ",", "1", 
              ",", 
              RowBox[{"-", "1"}], ",", 
              RowBox[{"-", "1"}], ",", 
              RowBox[{"-", "1"}], ",", 
              RowBox[{"-", "1"}], ",", 
              RowBox[{"-", "1"}], ",", 
              RowBox[{"-", "1"}], ",", 
              RowBox[{"-", "1"}], ",", 
              RowBox[{"-", "1"}], ",", 
              RowBox[{"-", "1"}], ",", 
              RowBox[{"-", "1"}], ",", 
              RowBox[{"-", "1"}], ",", 
              RowBox[{"-", "1"}], ",", 
              RowBox[{"-", "1"}], ",", 
              RowBox[{"-", "1"}], ",", 
              RowBox[{"-", "1"}], ",", 
              RowBox[{"-", "1"}]}], "}"}], ",", "\[IndentingNewLine]", 
            RowBox[{"{", 
             RowBox[{
             "0", ",", "0", ",", "0", ",", "0", ",", "0", ",", "0", ",", "0", 
              ",", "0", ",", "0", ",", "0", ",", "0", ",", "0", ",", "0", ",",
               "0", ",", "0", ",", "0", ",", "1", ",", "1", ",", "1", ",", 
              "1", ",", "1", ",", "1", ",", "1", ",", "1", ",", "1", ",", "1",
               ",", "1", ",", "1", ",", "1", ",", "1", ",", "1", ",", "1", 
              ",", 
              RowBox[{"-", "1"}], ",", 
              RowBox[{"-", "1"}], ",", 
              RowBox[{"-", "1"}], ",", 
              RowBox[{"-", "1"}], ",", 
              RowBox[{"-", "1"}], ",", 
              RowBox[{"-", "1"}], ",", 
              RowBox[{"-", "1"}], ",", 
              RowBox[{"-", "1"}], ",", 
              RowBox[{"-", "1"}], ",", 
              RowBox[{"-", "1"}], ",", 
              RowBox[{"-", "1"}], ",", 
              RowBox[{"-", "1"}], ",", 
              RowBox[{"-", "1"}], ",", 
              RowBox[{"-", "1"}], ",", 
              RowBox[{"-", "1"}], ",", 
              RowBox[{"-", "1"}]}], "}"}], ",", "\[IndentingNewLine]", 
            RowBox[{"{", 
             RowBox[{
             "0", ",", "0", ",", "0", ",", "0", ",", "0", ",", "0", ",", "0", 
              ",", "0", ",", "0", ",", "0", ",", "0", ",", "0", ",", "0", ",",
               "0", ",", "0", ",", "0", ",", "1", ",", "1", ",", "1", ",", 
              "1", ",", "1", ",", "1", ",", "1", ",", "1", ",", "1", ",", "1",
               ",", "1", ",", "1", ",", "1", ",", "1", ",", "1", ",", "1", 
              ",", 
              RowBox[{"-", "1"}], ",", 
              RowBox[{"-", "1"}], ",", 
              RowBox[{"-", "1"}], ",", 
              RowBox[{"-", "1"}], ",", 
              RowBox[{"-", "1"}], ",", 
              RowBox[{"-", "1"}], ",", 
              RowBox[{"-", "1"}], ",", 
              RowBox[{"-", "1"}], ",", 
              RowBox[{"-", "1"}], ",", 
              RowBox[{"-", "1"}], ",", 
              RowBox[{"-", "1"}], ",", 
              RowBox[{"-", "1"}], ",", 
              RowBox[{"-", "1"}], ",", 
              RowBox[{"-", "1"}], ",", 
              RowBox[{"-", "1"}], ",", 
              RowBox[{"-", "1"}]}], "}"}], ",", "\[IndentingNewLine]", 
            RowBox[{"{", 
             RowBox[{
             "0", ",", "0", ",", "0", ",", "0", ",", "0", ",", "0", ",", "0", 
              ",", "0", ",", "0", ",", "0", ",", "0", ",", "0", ",", "0", ",",
               "0", ",", "0", ",", "0", ",", "1", ",", "1", ",", "1", ",", 
              "1", ",", "1", ",", "1", ",", "1", ",", "1", ",", "1", ",", "1",
               ",", "1", ",", "1", ",", "1", ",", "1", ",", "1", ",", "1", 
              ",", 
              RowBox[{"-", "1"}], ",", 
              RowBox[{"-", "1"}], ",", 
              RowBox[{"-", "1"}], ",", 
              RowBox[{"-", "1"}], ",", 
              RowBox[{"-", "1"}], ",", 
              RowBox[{"-", "1"}], ",", 
              RowBox[{"-", "1"}], ",", 
              RowBox[{"-", "1"}], ",", 
              RowBox[{"-", "1"}], ",", 
              RowBox[{"-", "1"}], ",", 
              RowBox[{"-", "1"}], ",", 
              RowBox[{"-", "1"}], ",", 
              RowBox[{"-", "1"}], ",", 
              RowBox[{"-", "1"}], ",", 
              RowBox[{"-", "1"}], ",", 
              RowBox[{"-", "1"}]}], "}"}], ",", "\[IndentingNewLine]", 
            RowBox[{"{", 
             RowBox[{
             "0", ",", "0", ",", "0", ",", "0", ",", "0", ",", "0", ",", "0", 
              ",", "0", ",", "0", ",", "0", ",", "0", ",", "0", ",", "0", ",",
               "0", ",", "0", ",", "0", ",", "1", ",", "1", ",", "1", ",", 
              "1", ",", "1", ",", "1", ",", "1", ",", "1", ",", "1", ",", "1",
               ",", "1", ",", "1", ",", "1", ",", "1", ",", "1", ",", "1", 
              ",", 
              RowBox[{"-", "1"}], ",", 
              RowBox[{"-", "1"}], ",", 
              RowBox[{"-", "1"}], ",", 
              RowBox[{"-", "1"}], ",", 
              RowBox[{"-", "1"}], ",", 
              RowBox[{"-", "1"}], ",", 
              RowBox[{"-", "1"}], ",", 
              RowBox[{"-", "1"}], ",", 
              RowBox[{"-", "1"}], ",", 
              RowBox[{"-", "1"}], ",", 
              RowBox[{"-", "1"}], ",", 
              RowBox[{"-", "1"}], ",", 
              RowBox[{"-", "1"}], ",", 
              RowBox[{"-", "1"}], ",", 
              RowBox[{"-", "1"}], ",", 
              RowBox[{"-", "1"}]}], "}"}]}], "}"}]}]}], ";", 
        "\[IndentingNewLine]", 
        RowBox[{"(*", " ", 
         RowBox[{
         "ensure", " ", "each", " ", "secondary", " ", "preparation", " ", 
          "is", " ", "a", " ", "convex", " ", "mixture", " ", "of", " ", 
          "the", " ", "primary", " ", "ones"}], " ", "*)"}], 
        "\[IndentingNewLine]", 
        RowBox[{"Mprepconvex", " ", "=", "  ", 
         RowBox[{"{", 
          RowBox[{
           RowBox[{"{", 
            RowBox[{
            "1", ",", "1", ",", "1", ",", "1", ",", "1", ",", "1", ",", "1", 
             ",", "1", ",", "0", ",", "0", ",", "0", ",", "0", ",", "0", ",", 
             "0", ",", "0", ",", "0", ",", "0", ",", "0", ",", "0", ",", "0", 
             ",", "0", ",", "0", ",", "0", ",", "0", ",", "0", ",", "0", ",", 
             "0", ",", "0", ",", "0", ",", "0", ",", "0", ",", "0", ",", "0", 
             ",", "0", ",", "0", ",", "0", ",", "0", ",", "0", ",", "0", ",", 
             "0", ",", "0", ",", "0", ",", "0", ",", "0", ",", "0", ",", "0", 
             ",", "0", ",", "0"}], "}"}], ",", 
           RowBox[{"{", 
            RowBox[{
            "0", ",", "0", ",", "0", ",", "0", ",", "0", ",", "0", ",", "0", 
             ",", "0", ",", "1", ",", "1", ",", "1", ",", "1", ",", "1", ",", 
             "1", ",", "1", ",", "1", ",", "0", ",", "0", ",", "0", ",", "0", 
             ",", "0", ",", "0", ",", "0", ",", "0", ",", "0", ",", "0", ",", 
             "0", ",", "0", ",", "0", ",", "0", ",", "0", ",", "0", ",", "0", 
             ",", "0", ",", "0", ",", "0", ",", "0", ",", "0", ",", "0", ",", 
             "0", ",", "0", ",", "0", ",", "0", ",", "0", ",", "0", ",", "0", 
             ",", "0", ",", "0"}], "}"}], ",", "\[IndentingNewLine]", 
           RowBox[{"{", 
            RowBox[{
            "0", ",", "0", ",", "0", ",", "0", ",", "0", ",", "0", ",", "0", 
             ",", "0", ",", "0", ",", "0", ",", "0", ",", "0", ",", "0", ",", 
             "0", ",", "0", ",", "0", ",", "1", ",", "1", ",", "1", ",", "1", 
             ",", "1", ",", "1", ",", "1", ",", "1", ",", "0", ",", "0", ",", 
             "0", ",", "0", ",", "0", ",", "0", ",", "0", ",", "0", ",", "0", 
             ",", "0", ",", "0", ",", "0", ",", "0", ",", "0", ",", "0", ",", 
             "0", ",", "0", ",", "0", ",", "0", ",", "0", ",", "0", ",", "0", 
             ",", "0", ",", "0"}], "}"}], ",", "\[IndentingNewLine]", 
           RowBox[{"{", 
            RowBox[{
            "0", ",", "0", ",", "0", ",", "0", ",", "0", ",", "0", ",", "0", 
             ",", "0", ",", "0", ",", "0", ",", "0", ",", "0", ",", "0", ",", 
             "0", ",", "0", ",", "0", ",", "0", ",", "0", ",", "0", ",", "0", 
             ",", "0", ",", "0", ",", "0", ",", "0", ",", "1", ",", "1", ",", 
             "1", ",", "1", ",", "1", ",", "1", ",", "1", ",", "1", ",", "0", 
             ",", "0", ",", "0", ",", "0", ",", "0", ",", "0", ",", "0", ",", 
             "0", ",", "0", ",", "0", ",", "0", ",", "0", ",", "0", ",", "0", 
             ",", "0", ",", "0"}], "}"}], ",", "\[IndentingNewLine]", 
           RowBox[{"{", 
            RowBox[{
            "0", ",", "0", ",", "0", ",", "0", ",", "0", ",", "0", ",", "0", 
             ",", "0", ",", "0", ",", "0", ",", "0", ",", "0", ",", "0", ",", 
             "0", ",", "0", ",", "0", ",", "0", ",", "0", ",", "0", ",", "0", 
             ",", "0", ",", "0", ",", "0", ",", "0", ",", "0", ",", "0", ",", 
             "0", ",", "0", ",", "0", ",", "0", ",", "0", ",", "0", ",", "1", 
             ",", "1", ",", "1", ",", "1", ",", "1", ",", "1", ",", "1", ",", 
             "1", ",", "0", ",", "0", ",", "0", ",", "0", ",", "0", ",", "0", 
             ",", "0", ",", "0"}], "}"}], ",", "\[IndentingNewLine]", 
           RowBox[{"{", 
            RowBox[{
            "0", ",", "0", ",", "0", ",", "0", ",", "0", ",", "0", ",", "0", 
             ",", "0", ",", "0", ",", "0", ",", "0", ",", "0", ",", "0", ",", 
             "0", ",", "0", ",", "0", ",", "0", ",", "0", ",", "0", ",", "0", 
             ",", "0", ",", "0", ",", "0", ",", "0", ",", "0", ",", "0", ",", 
             "0", ",", "0", ",", "0", ",", "0", ",", "0", ",", "0", ",", "0", 
             ",", "0", ",", "0", ",", "0", ",", "0", ",", "0", ",", "0", ",", 
             "0", ",", "1", ",", "1", ",", "1", ",", "1", ",", "1", ",", "1", 
             ",", "1", ",", "1"}], "}"}]}], "}"}]}], ";", 
        "\[IndentingNewLine]", 
        RowBox[{"Mprepconstraints", "  ", "=", " ", 
         RowBox[{"ArrayFlatten", "[", 
          RowBox[{"{", 
           RowBox[{
            RowBox[{"{", 
             RowBox[{"Mprepbig", " ", "Mprepopeq1"}], "}"}], ",", 
            RowBox[{"{", 
             RowBox[{"Mprepbig", " ", "Mprepopeq2"}], "}"}], ",", 
            RowBox[{"{", "Mprepconvex", "}"}]}], "}"}], "]"}]}], ";", 
        "\[IndentingNewLine]", 
        RowBox[{"bprepvals", "=", " ", 
         RowBox[{"{", 
          RowBox[{
           RowBox[{"{", 
            RowBox[{"0", ",", "0"}], "}"}], ",", 
           RowBox[{"{", 
            RowBox[{"0", ",", "0"}], "}"}], ",", 
           RowBox[{"{", 
            RowBox[{"0", ",", "0"}], "}"}], ",", 
           RowBox[{"{", 
            RowBox[{"0", ",", "0"}], "}"}], ",", 
           RowBox[{"{", 
            RowBox[{"0", ",", "0"}], "}"}], ",", 
           RowBox[{"{", 
            RowBox[{"0", ",", "0"}], "}"}], ",", 
           RowBox[{"{", 
            RowBox[{"0", ",", "0"}], "}"}], ",", 
           RowBox[{"{", 
            RowBox[{"0", ",", "0"}], "}"}], ",", 
           RowBox[{"{", 
            RowBox[{"0", ",", "0"}], "}"}], ",", 
           RowBox[{"{", 
            RowBox[{"0", ",", "0"}], "}"}], ",", 
           RowBox[{"{", 
            RowBox[{"0", ",", "0"}], "}"}], ",", 
           RowBox[{"{", 
            RowBox[{"0", ",", "0"}], "}"}], ",", 
           RowBox[{"{", 
            RowBox[{"0", ",", "0"}], "}"}], ",", 
           RowBox[{"{", 
            RowBox[{"0", ",", "0"}], "}"}], ",", 
           RowBox[{"{", 
            RowBox[{"0", ",", "0"}], "}"}], ",", 
           RowBox[{"{", 
            RowBox[{"0", ",", "0"}], "}"}], ",", 
           RowBox[{"{", 
            RowBox[{"1", ",", "0"}], "}"}], ",", 
           RowBox[{"{", 
            RowBox[{"1", ",", "0"}], "}"}], ",", 
           RowBox[{"{", 
            RowBox[{"1", ",", "0"}], "}"}], ",", 
           RowBox[{"{", 
            RowBox[{"1", ",", "0"}], "}"}], ",", 
           RowBox[{"{", 
            RowBox[{"1", ",", "0"}], "}"}], ",", 
           RowBox[{"{", 
            RowBox[{"1", ",", "0"}], "}"}]}], "}"}]}], ";", 
        "\[IndentingNewLine]", 
        RowBox[{"bprep", " ", "=", " ", 
         RowBox[{"{", 
          RowBox[{
          "0", ",", "0", ",", "0", ",", "0", ",", "0", ",", "0", ",", "0", 
           ",", "0", ",", "0", ",", "0", ",", "0", ",", "0", ",", "0", ",", 
           "0", ",", "0", ",", "0", ",", "1", ",", "1", ",", "1", ",", "1", 
           ",", "1", ",", "1"}], "}"}]}], ";", "\[IndentingNewLine]", 
        "\[IndentingNewLine]", 
        RowBox[{"(*", " ", 
         RowBox[{
         "Define", " ", "matrices", " ", "for", " ", "calculation", " ", "of",
           " ", "constraints", " ", 
          RowBox[{"(", 
           RowBox[{
           "to", " ", "be", " ", "input", " ", "into", " ", 
            "LinearProgramming"}], ")"}], " ", "which", " ", "secondary", 
          "\[IndentingNewLine]", "measurements", " ", "will", " ", "need", 
          " ", "to", " ", "satisfy"}], " ", "*)"}], "\[IndentingNewLine]", 
        RowBox[{"Mmeasblock", " ", "=", 
         RowBox[{"Transpose", "[", 
          RowBox[{"Append", "[", 
           RowBox[{
            RowBox[{"Append", "[", " ", 
             RowBox[{
              RowBox[{"Transpose", "[", 
               RowBox[{"{", 
                RowBox[{
                "P1", ",", "P1p", ",", "P2", ",", "P2p", ",", "P3", ",", 
                 "P3p", ",", "P4", ",", "P4p"}], "}"}], "]"}], ",", 
              RowBox[{"{", 
               RowBox[{
               "1", ",", "1", ",", "1", ",", "1", ",", "1", ",", "1", ",", 
                "1", ",", "1"}], "}"}]}], "]"}], ",", 
            RowBox[{"1", "-", 
             RowBox[{"{", 
              RowBox[{
              "1", ",", "1", ",", "1", ",", "1", ",", "1", ",", "1", ",", "1",
                ",", "1"}], "}"}]}]}], "]"}], "]"}]}], ";", 
        "\[IndentingNewLine]", 
        RowBox[{"Mmeasbig", " ", "=", 
         RowBox[{"Transpose", "[", 
          RowBox[{"Join", "[", 
           RowBox[{
            RowBox[{"Transpose", "[", "Mmeasblock", "]"}], ",", 
            RowBox[{"Join", "[", 
             RowBox[{
              RowBox[{"Transpose", "[", "Mmeasblock", "]"}], ",", 
              RowBox[{"Transpose", "[", "Mmeasblock", "]"}]}], "]"}]}], "]"}],
           "]"}]}], ";", "\[IndentingNewLine]", 
        RowBox[{"(*", " ", 
         RowBox[{
          RowBox[{
          "Constrain", " ", "M", "*", " ", "to", " ", "be", " ", "equivalent",
            " ", "to", " ", "equal", " ", "mixture", " ", "of", " ", 
           "measurements", " ", "M1"}], ",", " ", "M2", ",", " ", 
          RowBox[{"and", " ", "M3"}]}], " ", "*)"}], "\[IndentingNewLine]", 
        RowBox[{"Mmeasopeq1", " ", "=", " ", 
         RowBox[{
          RowBox[{"1", "/", "3"}], "*", 
          RowBox[{"{", 
           RowBox[{
            RowBox[{"{", 
             RowBox[{
             "1", ",", "1", ",", "1", ",", "1", ",", "1", ",", "1", ",", "1", 
              ",", "1", ",", "1", ",", "1", ",", "1", ",", "1", ",", "1", ",",
               "1", ",", "1", ",", "1", ",", "1", ",", "1", ",", "1", ",", 
              "1", ",", "1", ",", "1", ",", "1", ",", "1", ",", "1", ",", "1",
               ",", "1", ",", "1", ",", "1", ",", "1"}], "}"}], ",", 
            RowBox[{"{", 
             RowBox[{
             "1", ",", "1", ",", "1", ",", "1", ",", "1", ",", "1", ",", "1", 
              ",", "1", ",", "1", ",", "1", ",", "1", ",", "1", ",", "1", ",",
               "1", ",", "1", ",", "1", ",", "1", ",", "1", ",", "1", ",", 
              "1", ",", "1", ",", "1", ",", "1", ",", "1", ",", "1", ",", "1",
               ",", "1", ",", "1", ",", "1", ",", "1"}], "}"}], ",", 
            RowBox[{"{", 
             RowBox[{
             "1", ",", "1", ",", "1", ",", "1", ",", "1", ",", "1", ",", "1", 
              ",", "1", ",", "1", ",", "1", ",", "1", ",", "1", ",", "1", ",",
               "1", ",", "1", ",", "1", ",", "1", ",", "1", ",", "1", ",", 
              "1", ",", "1", ",", "1", ",", "1", ",", "1", ",", "1", ",", "1",
               ",", "1", ",", "1", ",", "1", ",", "1"}], "}"}], ",", 
            RowBox[{"{", 
             RowBox[{
             "1", ",", "1", ",", "1", ",", "1", ",", "1", ",", "1", ",", "1", 
              ",", "1", ",", "1", ",", "1", ",", "1", ",", "1", ",", "1", ",",
               "1", ",", "1", ",", "1", ",", "1", ",", "1", ",", "1", ",", 
              "1", ",", "1", ",", "1", ",", "1", ",", "1", ",", "1", ",", "1",
               ",", "1", ",", "1", ",", "1", ",", "1"}], "}"}], ",", 
            RowBox[{"{", 
             RowBox[{
             "1", ",", "1", ",", "1", ",", "1", ",", "1", ",", "1", ",", "1", 
              ",", "1", ",", "1", ",", "1", ",", "1", ",", "1", ",", "1", ",",
               "1", ",", "1", ",", "1", ",", "1", ",", "1", ",", "1", ",", 
              "1", ",", "1", ",", "1", ",", "1", ",", "1", ",", "1", ",", "1",
               ",", "1", ",", "1", ",", "1", ",", "1"}], "}"}], ",", 
            RowBox[{"{", 
             RowBox[{
             "1", ",", "1", ",", "1", ",", "1", ",", "1", ",", "1", ",", "1", 
              ",", "1", ",", "1", ",", "1", ",", "1", ",", "1", ",", "1", ",",
               "1", ",", "1", ",", "1", ",", "1", ",", "1", ",", "1", ",", 
              "1", ",", "1", ",", "1", ",", "1", ",", "1", ",", "1", ",", "1",
               ",", "1", ",", "1", ",", "1", ",", "1"}], "}"}], ",", 
            RowBox[{"{", 
             RowBox[{
             "1", ",", "1", ",", "1", ",", "1", ",", "1", ",", "1", ",", "1", 
              ",", "1", ",", "1", ",", "1", ",", "1", ",", "1", ",", "1", ",",
               "1", ",", "1", ",", "1", ",", "1", ",", "1", ",", "1", ",", 
              "1", ",", "1", ",", "1", ",", "1", ",", "1", ",", "1", ",", "1",
               ",", "1", ",", "1", ",", "1", ",", "1"}], "}"}], ",", 
            RowBox[{"{", 
             RowBox[{
             "1", ",", "1", ",", "1", ",", "1", ",", "1", ",", "1", ",", "1", 
              ",", "1", ",", "1", ",", "1", ",", "1", ",", "1", ",", "1", ",",
               "1", ",", "1", ",", "1", ",", "1", ",", "1", ",", "1", ",", 
              "1", ",", "1", ",", "1", ",", "1", ",", "1", ",", "1", ",", "1",
               ",", "1", ",", "1", ",", "1", ",", "1"}], "}"}]}], "}"}]}]}], 
        ";", "\[IndentingNewLine]", 
        RowBox[{"(*", " ", 
         RowBox[{
          RowBox[{
          "Mmeasconvex", " ", "here", " ", "is", " ", "defined", " ", "under",
            " ", "the", " ", "assumption", " ", "that", " ", "only", " ", 
           "the", " ", "measurements", " ", "M1"}], ",", " ", "M2", ",", " ", 
          "M3", ",", " ", "M4", ",", " ", 
          RowBox[{"M4", "+", "1"}], ",", " ", 
          RowBox[{
          "1", " ", "and", " ", "0", " ", "are", " ", "used", " ", "to", " ", 
           "define", " ", "each", " ", "secondary", " ", "measurement"}]}], 
         " ", "*)"}], "\[IndentingNewLine]", 
        RowBox[{"Mmeasconvex", " ", "=", "  ", 
         RowBox[{"{", 
          RowBox[{
           RowBox[{"{", 
            RowBox[{
            "1", ",", "0", ",", "1", ",", "0", ",", "1", ",", "0", ",", "1", 
             ",", "1", ",", "1", ",", "1", ",", "0", ",", "0", ",", "0", ",", 
             "0", ",", "0", ",", "0", ",", "0", ",", "0", ",", "0", ",", "0", 
             ",", "0", ",", "0", ",", "0", ",", "0", ",", "0", ",", "0", ",", 
             "0", ",", "0", ",", "0", ",", "0"}], "}"}], ",", 
           RowBox[{"{", 
            RowBox[{
            "0", ",", "0", ",", "0", ",", "0", ",", "0", ",", "0", ",", "0", 
             ",", "0", ",", "0", ",", "0", ",", "1", ",", "0", ",", "1", ",", 
             "0", ",", "1", ",", "0", ",", "1", ",", "1", ",", "1", ",", "1", 
             ",", "0", ",", "0", ",", "0", ",", "0", ",", "0", ",", "0", ",", 
             "0", ",", "0", ",", "0", ",", "0"}], "}"}], ",", 
           RowBox[{"{", 
            RowBox[{
            "0", ",", "0", ",", "0", ",", "0", ",", "0", ",", "0", ",", "0", 
             ",", "0", ",", "0", ",", "0", ",", "0", ",", "0", ",", "0", ",", 
             "0", ",", "0", ",", "0", ",", "0", ",", "0", ",", "0", ",", "0", 
             ",", "1", ",", "0", ",", "1", ",", "0", ",", "1", ",", "0", ",", 
             "1", ",", "1", ",", "1", ",", "1"}], "}"}]}], "}"}]}], ";", 
        "\[IndentingNewLine]", 
        RowBox[{"(*", " ", 
         RowBox[{
          RowBox[{
          "Mmeasseven", " ", "here", " ", "is", " ", "set", " ", "to", " ", 
           "make", " ", "sure", " ", "that", " ", "only", " ", "the", " ", 
           "measurements", " ", "M1"}], ",", " ", "M2", ",", " ", "M3", ",", 
          " ", "M4", ",", " ", 
          RowBox[{"M4", "+", "1"}], ",", " ", 
          RowBox[{
          "1", " ", "and", " ", "0", " ", "are", " ", "used", " ", "to", " ", 
           "define", " ", "each", " ", "secondary", " ", "measurement"}], ",",
           " ", 
          RowBox[{"in", " ", "other", " ", "words"}], ",", " ", 
          RowBox[{
           RowBox[{"to", " ", "ensure", " ", "that", " ", "M1"}], "+", "1"}], 
          ",", " ", 
          RowBox[{"M2", "+", "1"}], ",", " ", 
          RowBox[{
           RowBox[{"and", " ", "M3"}], "+", 
           RowBox[{"1", " ", "do", " ", "not", " ", "contribute"}]}]}], " ", 
         "*)"}], "\[IndentingNewLine]", 
        RowBox[{"Mmeasseven", " ", "=", "  ", 
         RowBox[{"{", 
          RowBox[{
           RowBox[{"{", 
            RowBox[{
            "0", ",", "1", ",", "0", ",", "1", ",", "0", ",", "1", ",", "0", 
             ",", "0", ",", "0", ",", "0", ",", "0", ",", "0", ",", "0", ",", 
             "0", ",", "0", ",", "0", ",", "0", ",", "0", ",", "0", ",", "0", 
             ",", "0", ",", "0", ",", "0", ",", "0", ",", "0", ",", "0", ",", 
             "0", ",", "0", ",", "0", ",", "0"}], "}"}], ",", 
           RowBox[{"{", 
            RowBox[{
            "0", ",", "0", ",", "0", ",", "0", ",", "0", ",", "0", ",", "0", 
             ",", "0", ",", "0", ",", "0", ",", "0", ",", "1", ",", "0", ",", 
             "1", ",", "0", ",", "1", ",", "0", ",", "0", ",", "0", ",", "0", 
             ",", "0", ",", "0", ",", "0", ",", "0", ",", "0", ",", "0", ",", 
             "0", ",", "0", ",", "0", ",", "0"}], "}"}], ",", 
           RowBox[{"{", 
            RowBox[{
            "0", ",", "0", ",", "0", ",", "0", ",", "0", ",", "0", ",", "0", 
             ",", "0", ",", "0", ",", "0", ",", "0", ",", "0", ",", "0", ",", 
             "0", ",", "0", ",", "0", ",", "0", ",", "0", ",", "0", ",", "0", 
             ",", "0", ",", "1", ",", "0", ",", "1", ",", "0", ",", "1", ",", 
             "0", ",", "0", ",", "0", ",", "0"}], "}"}]}], "}"}]}], ";", 
        "\[IndentingNewLine]", 
        RowBox[{"Mmeasconstraints", "  ", "=", " ", 
         RowBox[{"ArrayFlatten", "[", 
          RowBox[{"{", 
           RowBox[{
            RowBox[{"{", 
             RowBox[{"Mmeasbig", " ", "Mmeasopeq1"}], "}"}], ",", 
            RowBox[{"{", "Mmeasconvex", "}"}], ",", 
            RowBox[{"{", "Mmeasseven", "}"}]}], "}"}], "]"}]}], ";", 
        "\[IndentingNewLine]", 
        RowBox[{"bmeasvals", "=", " ", 
         RowBox[{"{", 
          RowBox[{
           RowBox[{"{", 
            RowBox[{
             RowBox[{"1", "/", "2"}], ",", "0"}], "}"}], ",", 
           RowBox[{"{", 
            RowBox[{
             RowBox[{"1", "/", "2"}], ",", "0"}], "}"}], ",", 
           RowBox[{"{", 
            RowBox[{
             RowBox[{"1", "/", "2"}], ",", "0"}], "}"}], ",", 
           RowBox[{"{", 
            RowBox[{
             RowBox[{"1", "/", "2"}], ",", "0"}], "}"}], ",", 
           RowBox[{"{", 
            RowBox[{
             RowBox[{"1", "/", "2"}], ",", "0"}], "}"}], ",", 
           RowBox[{"{", 
            RowBox[{
             RowBox[{"1", "/", "2"}], ",", "0"}], "}"}], ",", 
           RowBox[{"{", 
            RowBox[{
             RowBox[{"1", "/", "2"}], ",", "0"}], "}"}], ",", 
           RowBox[{"{", 
            RowBox[{
             RowBox[{"1", "/", "2"}], ",", "0"}], "}"}], ",", 
           RowBox[{"{", 
            RowBox[{"1", ",", "0"}], "}"}], ",", 
           RowBox[{"{", 
            RowBox[{"1", ",", "0"}], "}"}], ",", 
           RowBox[{"{", 
            RowBox[{"1", ",", "0"}], "}"}], ",", 
           RowBox[{"{", 
            RowBox[{"0", ",", "0"}], "}"}], ",", 
           RowBox[{"{", 
            RowBox[{"0", ",", "0"}], "}"}], ",", 
           RowBox[{"{", 
            RowBox[{"0", ",", "0"}], "}"}]}], "}"}]}], ";", 
        "\[IndentingNewLine]", 
        RowBox[{"bmeas", " ", "=", " ", 
         RowBox[{"{", 
          RowBox[{
           RowBox[{"1", "/", "2"}], ",", 
           RowBox[{"1", "/", "2"}], ",", 
           RowBox[{"1", "/", "2"}], ",", 
           RowBox[{"1", "/", "2"}], ",", 
           RowBox[{"1", "/", "2"}], ",", 
           RowBox[{"1", "/", "2"}], ",", 
           RowBox[{"1", "/", "2"}], ",", 
           RowBox[{"1", "/", "2"}], ",", "1", ",", "1", ",", "1", ",", "0", 
           ",", "0", ",", "0"}], "}"}]}], ";", "\[IndentingNewLine]", 
        RowBox[{"Pmatrix", " ", "=", " ", 
         RowBox[{"Transpose", "[", 
          RowBox[{"{", 
           RowBox[{
           "P1", ",", "P1p", ",", "P2", ",", "P2p", ",", "P3", ",", "P3p", 
            ",", "P4", ",", "P4p"}], "}"}], "]"}]}], ";", 
        "\[IndentingNewLine]", "\[IndentingNewLine]", 
        RowBox[{"(*", " ", 
         RowBox[{
          RowBox[{"pij", " ", "is", " ", "the", " ", "amount", " ", "of", " ", 
           RowBox[{"(", "primary", ")"}], " ", "preparation"}], "-", 
          RowBox[{"j", " ", "that", " ", "defines", " ", 
           RowBox[{"(", "secondary", ")"}], " ", "preparation"}], "-", "i"}], 
         " ", "*)"}], "\[IndentingNewLine]", 
        RowBox[{"Pinf1", " ", "=", " ", 
         RowBox[{"Pmatrix", ".", 
          RowBox[{"{", 
           RowBox[{
           "p11", ",", "p12", ",", "p13", ",", "p14", ",", "p15", ",", "p16", 
            ",", "p17", ",", "p18"}], "}"}]}]}], ";", "\[IndentingNewLine]", 
        RowBox[{"Pinf2", " ", "=", " ", 
         RowBox[{"Pmatrix", ".", 
          RowBox[{"{", 
           RowBox[{
           "p21", ",", "p22", ",", "p23", ",", "p24", ",", "p25", ",", "p26", 
            ",", "p27", ",", "p28"}], "}"}]}]}], ";", "\[IndentingNewLine]", 
        RowBox[{"Pinf3", " ", "=", " ", 
         RowBox[{"Pmatrix", ".", 
          RowBox[{"{", 
           RowBox[{
           "p31", ",", "p32", ",", "p33", ",", "p34", ",", "p35", ",", "p36", 
            ",", "p37", ",", "p38"}], "}"}]}]}], ";", "\[IndentingNewLine]", 
        RowBox[{"Pinf4", " ", "=", " ", 
         RowBox[{"Pmatrix", ".", 
          RowBox[{"{", 
           RowBox[{
           "p41", ",", "p42", ",", "p43", ",", "p44", ",", "p45", ",", "p46", 
            ",", "p47", ",", "p48"}], "}"}]}]}], ";", "\[IndentingNewLine]", 
        RowBox[{"Pinf5", " ", "=", " ", 
         RowBox[{"Pmatrix", ".", 
          RowBox[{"{", 
           RowBox[{
           "p51", ",", "p52", ",", "p53", ",", "p54", ",", "p55", ",", "p56", 
            ",", "p57", ",", "p58"}], "}"}]}]}], ";", "\[IndentingNewLine]", 
        RowBox[{"Pinf6", " ", "=", " ", 
         RowBox[{"Pmatrix", ".", 
          RowBox[{"{", 
           RowBox[{
           "p61", ",", "p62", ",", "p63", ",", "p64", ",", "p65", ",", "p66", 
            ",", "p67", ",", "p68"}], "}"}]}]}], ";", "\[IndentingNewLine]", 
        RowBox[{"Pinfmatrix", " ", "=", " ", 
         RowBox[{"Transpose", "[", 
          RowBox[{"Join", "[", 
           RowBox[{
            RowBox[{"Transpose", "[", 
             RowBox[{"{", 
              RowBox[{
              "Pinf1", ",", "Pinf2", ",", "Pinf3", ",", "Pinf4", ",", "Pinf5",
                ",", "Pinf6"}], "}"}], "]"}], ",", 
            RowBox[{"Transpose", "[", 
             RowBox[{"{", 
              RowBox[{
               RowBox[{"{", 
                RowBox[{
                 RowBox[{
                 "p11", "+", "p12", "+", "p13", "+", "p14", "+", "p15", "+", 
                  "p16", "+", "p17", "+", "p18"}], ",", "0"}], "}"}], ",", 
               RowBox[{"{", 
                RowBox[{
                 RowBox[{
                 "p21", "+", "p22", "+", "p23", "+", "p24", "+", "p25", "+", 
                  "p26", "+", "p27", "+", "p28"}], ",", "0"}], "}"}], ",", 
               RowBox[{"{", 
                RowBox[{
                 RowBox[{
                 "p31", "+", "p32", "+", "p33", "+", "p34", "+", "p35", "+", 
                  "p36", "+", "p37", "+", "p38"}], ",", "0"}], "}"}], ",", 
               RowBox[{"{", 
                RowBox[{
                 RowBox[{
                 "p41", "+", "p42", "+", "p43", "+", "p44", "+", "p45", "+", 
                  "p46", "+", "p47", "+", "p48"}], ",", "0"}], "}"}], ",", 
               RowBox[{"{", 
                RowBox[{
                 RowBox[{
                 "p51", "+", "p52", "+", "p53", "+", "p54", "+", "p55", "+", 
                  "p56", "+", "p57", "+", "p58"}], ",", "0"}], "}"}], ",", 
               RowBox[{"{", 
                RowBox[{
                 RowBox[{
                 "p61", "+", "p62", "+", "p63", "+", "p64", "+", "p65", "+", 
                  "p66", "+", "p67", "+", "p68"}], ",", "0"}], "}"}]}], "}"}],
              "]"}]}], "]"}], "]"}]}], ";", "\[IndentingNewLine]", 
        "\[IndentingNewLine]", 
        RowBox[{"(*", " ", 
         RowBox[{
         "define", " ", "the", " ", "inferred", " ", "outcome", " ", 
          "statistics", " ", "for", " ", "secondary", " ", "measurements", 
          " ", "on", " ", "secondary", " ", "preparations"}], " ", "*)"}], 
        "\[IndentingNewLine]", 
        RowBox[{"M1infonPinf", " ", "=", " ", 
         RowBox[{"Pinfmatrix", ".", 
          RowBox[{"{", 
           RowBox[{
           "m11", ",", "m12", ",", "m13", ",", "m14", ",", "m15", ",", "m16", 
            ",", "m17", ",", "m18", ",", "m19", ",", "m110"}], "}"}]}]}], ";",
         "\[IndentingNewLine]", 
        RowBox[{"M2infonPinf", " ", "=", " ", 
         RowBox[{"Pinfmatrix", ".", 
          RowBox[{"{", 
           RowBox[{
           "m21", ",", "m22", ",", "m23", ",", "m24", ",", "m25", ",", "m26", 
            ",", "m27", ",", "m28", ",", "m29", ",", "m210"}], "}"}]}]}], ";",
         "\[IndentingNewLine]", 
        RowBox[{"M3infonPinf", " ", "=", " ", 
         RowBox[{"Pinfmatrix", ".", 
          RowBox[{"{", 
           RowBox[{
           "m31", ",", "m32", ",", "m33", ",", "m34", ",", "m35", ",", "m36", 
            ",", "m37", ",", "m38", ",", "m39", ",", "m310"}], "}"}]}]}], ";",
         "\[IndentingNewLine]", "\[IndentingNewLine]", 
        RowBox[{"Pweights", " ", "=", " ", 
         RowBox[{"{", 
          RowBox[{
          "p11", ",", "p12", ",", "p13", ",", "p14", ",", "p15", ",", "p16", 
           ",", "p17", ",", "p18", ",", "p21", ",", "p22", ",", "p23", ",", 
           "p24", ",", "p25", ",", "p26", ",", "p27", ",", "p28", ",", "p31", 
           ",", "p32", ",", "p33", ",", "p34", ",", "p35", ",", "p36", ",", 
           "p37", ",", "p38", ",", "p41", ",", "p42", ",", "p43", ",", "p44", 
           ",", "p45", ",", "p46", ",", "p47", ",", "p48", ",", "p51", ",", 
           "p52", ",", "p53", ",", "p54", ",", "p55", ",", "p56", ",", "p57", 
           ",", "p58", ",", "p61", ",", "p62", ",", "p63", ",", "p64", ",", 
           "p65", ",", "p66", ",", "p67", ",", "p68"}], "}"}]}], ";", 
        "\[IndentingNewLine]", 
        RowBox[{"Mweights", " ", "=", " ", 
         RowBox[{"{", 
          RowBox[{
          "m11", ",", "m12", ",", "m13", ",", "m14", ",", "m15", ",", "m16", 
           ",", "m21", ",", "m22", ",", "m23", ",", "m24", ",", "m25", ",", 
           "m26", ",", "m31", ",", "m32", ",", "m33", ",", "m34", ",", "m35", 
           ",", "m36"}], "}"}]}], ";", "\[IndentingNewLine]", 
        "\[IndentingNewLine]", 
        RowBox[{"(*", " ", 
         RowBox[{
          RowBox[{"Join", " ", "two", " ", "constraint", " ", "matrices", " ", 
           RowBox[{"(", 
            RowBox[{"and", " ", "their", " ", "equality", " ", "vectors"}], 
            ")"}], " ", "into", " ", "one", " ", "block"}], "-", 
          RowBox[{"diagonal", " ", "matrix"}]}], " ", "*)"}], 
        "\[IndentingNewLine]", 
        RowBox[{"Aconstraints", " ", "=", 
         RowBox[{
          RowBox[{"Join", "[", 
           RowBox[{
            RowBox[{"Transpose", "[", 
             RowBox[{"Join", "[", 
              RowBox[{
               RowBox[{"Transpose", "[", "Mprepconstraints", "]"}], ",", 
               RowBox[{"Transpose", "[", 
                RowBox[{"ConstantArray", "[", 
                 RowBox[{"0", ",", 
                  RowBox[{"{", 
                   RowBox[{"22", ",", "30"}], "}"}]}], "]"}], "]"}]}], "]"}], 
             "]"}], ",", 
            RowBox[{"Transpose", "[", 
             RowBox[{"Join", "[", 
              RowBox[{
               RowBox[{"Transpose", "[", 
                RowBox[{"ConstantArray", "[", 
                 RowBox[{"0", ",", 
                  RowBox[{"{", 
                   RowBox[{"14", ",", "48"}], "}"}]}], "]"}], "]"}], ",", 
               RowBox[{"Transpose", "[", "Mmeasconstraints", "]"}]}], "]"}], 
             "]"}]}], "]"}], "//", "N"}]}], ";", "\[IndentingNewLine]", 
        RowBox[{"bconstraints", " ", "=", " ", 
         RowBox[{
          RowBox[{"Join", "[", 
           RowBox[{"bprepvals", ",", "bmeasvals"}], "]"}], "//", "N"}]}], ";",
         "\[IndentingNewLine]", "\[IndentingNewLine]", 
        RowBox[{"(*", " ", 
         RowBox[{
         "Mineq", " ", "will", " ", "be", " ", "used", " ", "to", " ", 
          "calculate", " ", "how", " ", "close", " ", "the", " ", "secondary",
           " ", "procedures", " ", "relevant", " ", "for", " ", "calculating",
           " ", "A", " ", "are", " ", "to", " ", "the", " ", "primary", " ", 
          "ones"}], " ", "*)"}], "\[IndentingNewLine]", 
        RowBox[{"Mineq", " ", "=", " ", 
         RowBox[{"ConstantArray", "[", 
          RowBox[{"0", ",", 
           RowBox[{"{", 
            RowBox[{"78", ",", "1"}], "}"}]}], "]"}]}], ";", 
        "\[IndentingNewLine]", 
        RowBox[{
         RowBox[{"Mineq", "[", 
          RowBox[{"[", "1", "]"}], "]"}], " ", "=", " ", 
         RowBox[{"{", "1", "}"}]}], ";", "\[IndentingNewLine]", 
        RowBox[{
         RowBox[{"Mineq", "[", 
          RowBox[{"[", "10", "]"}], "]"}], " ", "=", 
         RowBox[{"{", "1", "}"}]}], ";", "\[IndentingNewLine]", 
        RowBox[{
         RowBox[{"Mineq", "[", 
          RowBox[{"[", "19", "]"}], "]"}], " ", "=", " ", 
         RowBox[{"{", "1", "}"}]}], ";", "\[IndentingNewLine]", 
        RowBox[{
         RowBox[{"Mineq", "[", 
          RowBox[{"[", "28", "]"}], "]"}], " ", "=", " ", 
         RowBox[{"{", "1", "}"}]}], ";", "\[IndentingNewLine]", 
        RowBox[{
         RowBox[{"Mineq", "[", 
          RowBox[{"[", "37", "]"}], "]"}], " ", "=", " ", 
         RowBox[{"{", "1", "}"}]}], ";", "\[IndentingNewLine]", 
        RowBox[{
         RowBox[{"Mineq", "[", 
          RowBox[{"[", "46", "]"}], "]"}], " ", "=", " ", 
         RowBox[{"{", "1", "}"}]}], ";", "\[IndentingNewLine]", 
        RowBox[{
         RowBox[{"Mineq", "[", 
          RowBox[{"[", "49", "]"}], "]"}], " ", "=", " ", 
         RowBox[{"{", "1", "}"}]}], ";", "\[IndentingNewLine]", 
        RowBox[{
         RowBox[{"Mineq", "[", 
          RowBox[{"[", "61", "]"}], "]"}], " ", "=", " ", 
         RowBox[{"{", "1", "}"}]}], ";", "\[IndentingNewLine]", 
        RowBox[{
         RowBox[{"Mineq", "[", 
          RowBox[{"[", "73", "]"}], "]"}], " ", "=", " ", 
         RowBox[{"{", "1", "}"}]}], ";", "\[IndentingNewLine]", 
        RowBox[{"(*", " ", 
         RowBox[{
         "this", " ", "linear", " ", "program", " ", "finds", " ", "the", " ",
           "definitions", " ", "of", " ", "the", " ", "secondary", " ", 
          "procedures", " ", "which", " ", "are", " ", "closest", " ", "to", 
          " ", "the", " ", "primary", " ", "ones", " ", "while", " ", 
          "satisfying", " ", "all", " ", "operational", " ", "equivalences", 
          " ", "necessary", " ", "for", " ", "testing", " ", "the", " ", 
          "noncontextuality", " ", "inequality"}], " ", "*)"}], 
        "\[IndentingNewLine]", 
        RowBox[{"q", "=", 
         RowBox[{"LinearProgramming", "[", 
          RowBox[{
           RowBox[{"-", 
            RowBox[{"Flatten", "[", "Mineq", "]"}]}], ",", "Aconstraints", 
           ",", "bconstraints", ",", 
           RowBox[{"Method", "\[Rule]", "\"\<InteriorPoint\>\""}]}], "]"}]}], 
        ";", "\[IndentingNewLine]", "\[IndentingNewLine]", 
        RowBox[{"(*", " ", 
         RowBox[{
         "save", " ", "the", " ", "weights", " ", "used", " ", "to", " ", 
          "define", " ", "the", " ", "secondary", " ", "procedures"}], " ", 
         "*)"}], "\[IndentingNewLine]", 
        RowBox[{
         RowBox[{"virtualweights", "[", 
          RowBox[{"[", "MCindex", "]"}], "]"}], " ", "=", " ", "q"}], ";", 
        "\[IndentingNewLine]", "\[IndentingNewLine]", 
        RowBox[{"(*", " ", 
         RowBox[{
          RowBox[{"q", ".", "Mineq"}], " ", "is", " ", "a", " ", "measure", 
          " ", "of", " ", "how", " ", "close", " ", "the", " ", "secondary", 
          " ", "procedures", " ", "are", " ", "to", " ", "the", " ", 
          "primary", " ", "ones"}], " ", "*)"}], "\[IndentingNewLine]", 
        RowBox[{"Print", "[", 
         RowBox[{"q", ".", "Mineq"}], "]"}], ";", "\[IndentingNewLine]", 
        RowBox[{"Print", "[", "MCindex", "]"}], ";", "\[IndentingNewLine]", 
        "\[IndentingNewLine]", 
        RowBox[{"(*", " ", 
         RowBox[{
          RowBox[{"q", ".", "Mineqprep"}], " ", "is", " ", "a", " ", 
          "measure", " ", "of", " ", "how", " ", "close", " ", "the", " ", 
          "secondary", " ", "preparations", " ", "are", " ", "to", " ", "the",
           " ", "primary", " ", "ones"}], " ", "*)"}], "\[IndentingNewLine]", 
        RowBox[{"Mineqprep", " ", "=", " ", 
         RowBox[{"ConstantArray", "[", 
          RowBox[{"0", ",", 
           RowBox[{"{", 
            RowBox[{"78", ",", "1"}], "}"}]}], "]"}]}], ";", 
        "\[IndentingNewLine]", 
        RowBox[{
         RowBox[{"Mineqprep", "[", 
          RowBox[{"[", "1", "]"}], "]"}], " ", "=", " ", 
         RowBox[{"{", "1", "}"}]}], ";", "\[IndentingNewLine]", 
        RowBox[{
         RowBox[{"Mineqprep", "[", 
          RowBox[{"[", "10", "]"}], "]"}], " ", "=", 
         RowBox[{"{", "1", "}"}]}], ";", "\[IndentingNewLine]", 
        RowBox[{
         RowBox[{"Mineqprep", "[", 
          RowBox[{"[", "19", "]"}], "]"}], " ", "=", " ", 
         RowBox[{"{", "1", "}"}]}], ";", "\[IndentingNewLine]", 
        RowBox[{
         RowBox[{"Mineqprep", "[", 
          RowBox[{"[", "28", "]"}], "]"}], " ", "=", " ", 
         RowBox[{"{", "1", "}"}]}], ";", "\[IndentingNewLine]", 
        RowBox[{
         RowBox[{"Mineqprep", "[", 
          RowBox[{"[", "37", "]"}], "]"}], " ", "=", " ", 
         RowBox[{"{", "1", "}"}]}], ";", "\[IndentingNewLine]", 
        RowBox[{
         RowBox[{"Mineqprep", "[", 
          RowBox[{"[", "46", "]"}], "]"}], " ", "=", " ", 
         RowBox[{"{", "1", "}"}]}], ";", "\[IndentingNewLine]", 
        RowBox[{
         RowBox[{"Cprep", "[", 
          RowBox[{"[", "MCindex", "]"}], "]"}], " ", "=", 
         RowBox[{"q", ".", "Mineqprep"}]}], ";", "\[IndentingNewLine]", 
        RowBox[{"(*", " ", 
         RowBox[{
          RowBox[{"q", ".", "Mineqmeas"}], " ", "is", " ", "a", " ", 
          "measure", " ", "of", " ", "how", " ", "close", " ", "the", " ", 
          "secondary", " ", "measurements", " ", "are", " ", "to", " ", "the",
           " ", "primary", " ", "ones"}], " ", "*)"}], "\[IndentingNewLine]", 
        RowBox[{"Mineqmeas", " ", "=", " ", 
         RowBox[{"ConstantArray", "[", 
          RowBox[{"0", ",", 
           RowBox[{"{", 
            RowBox[{"78", ",", "1"}], "}"}]}], "]"}]}], ";", 
        "\[IndentingNewLine]", 
        RowBox[{
         RowBox[{"Mineqmeas", "[", 
          RowBox[{"[", "49", "]"}], "]"}], " ", "=", " ", 
         RowBox[{"{", "1", "}"}]}], ";", "\[IndentingNewLine]", 
        RowBox[{
         RowBox[{"Mineqmeas", "[", 
          RowBox[{"[", "61", "]"}], "]"}], " ", "=", " ", 
         RowBox[{"{", "1", "}"}]}], ";", "\[IndentingNewLine]", 
        RowBox[{
         RowBox[{"Mineqmeas", "[", 
          RowBox[{"[", "73", "]"}], "]"}], " ", "=", " ", 
         RowBox[{"{", "1", "}"}]}], ";", "\[IndentingNewLine]", 
        RowBox[{
         RowBox[{"Cmeas", "[", 
          RowBox[{"[", "MCindex", "]"}], "]"}], " ", "=", 
         RowBox[{"q", ".", "Mineqmeas"}]}], ";", "\[IndentingNewLine]", 
        "\[IndentingNewLine]", 
        RowBox[{"(*", 
         RowBox[{"--", 
          RowBox[{"--", 
           RowBox[{"--", 
            RowBox[{"--", 
             RowBox[{"--", 
              RowBox[{"--", 
               RowBox[{"--", 
                RowBox[{"--", 
                 RowBox[{"--", 
                  RowBox[{"--", 
                   RowBox[{"--", 
                    RowBox[{"--", 
                    RowBox[{"--", 
                    RowBox[{"-", 
                    RowBox[{"--", 
                    RowBox[{"-", 
                    RowBox[{"--", 
                    RowBox[{"--", 
                    RowBox[{"--", 
                    RowBox[{"--", 
                    RowBox[{"--", 
                    RowBox[{"--", 
                    RowBox[{"-", 
                    RowBox[{"--", 
                    RowBox[{"--", 
                    RowBox[{"--", 
                    RowBox[{"--", 
                    RowBox[{"--", 
                    RowBox[{"--", 
                    RowBox[{"--", 
                    RowBox[{"--", 
                    RowBox[{"--", 
                    RowBox[{"--", 
                    RowBox[{"--", 
                    RowBox[{"--", 
                    RowBox[{"--", 
                    RowBox[{"--", 
                    RowBox[{"--", 
                    RowBox[{"--", 
                    RowBox[{"--", 
                    RowBox[{"--", 
                    RowBox[{"--", 
                    RowBox[{"--", 
                    RowBox[{"--", 
                    RowBox[{"--", 
                    RowBox[{"--", 
                    RowBox[{"--", 
                    RowBox[{"--", 
                    RowBox[{"--", 
                    RowBox[{"--", 
                    RowBox[{
                    "--", "-"}]}]}]}]}]}]}]}]}]}]}]}]}]}]}]}]}]}]}]}]}]}]}]}]}\
]}]}]}]}]}]}]}]}]}]}]}]}]}]}]}]}]}]}]}]}]}]}]}]}]}]}], "*)"}], 
        "\[IndentingNewLine]", 
        RowBox[{"(*", " ", 
         RowBox[{
         "Now", " ", "see", " ", "if", " ", "the", " ", "noncontextuality", 
          " ", "inequality", " ", "is", " ", "violated", " ", "by", " ", 
          "performing", " ", "the", " ", "secondary", " ", "measurements", 
          " ", "on", " ", "the", " ", "secondary", " ", "preparations"}], " ",
          "*)"}], "\[IndentingNewLine]", 
        RowBox[{"(*", 
         RowBox[{"--", 
          RowBox[{"--", 
           RowBox[{"--", 
            RowBox[{"--", 
             RowBox[{"--", 
              RowBox[{"--", 
               RowBox[{"--", 
                RowBox[{"--", 
                 RowBox[{"--", 
                  RowBox[{"--", 
                   RowBox[{"--", 
                    RowBox[{"--", 
                    RowBox[{"--", 
                    RowBox[{"-", 
                    RowBox[{"--", 
                    RowBox[{"-", 
                    RowBox[{"--", 
                    RowBox[{"--", 
                    RowBox[{"--", 
                    RowBox[{"--", 
                    RowBox[{"--", 
                    RowBox[{"--", 
                    RowBox[{"-", 
                    RowBox[{"--", 
                    RowBox[{"--", 
                    RowBox[{"--", 
                    RowBox[{"--", 
                    RowBox[{"--", 
                    RowBox[{"--", 
                    RowBox[{"--", 
                    RowBox[{"--", 
                    RowBox[{"--", 
                    RowBox[{"--", 
                    RowBox[{"--", 
                    RowBox[{"--", 
                    RowBox[{"--", 
                    RowBox[{"--", 
                    RowBox[{"--", 
                    RowBox[{"--", 
                    RowBox[{"--", 
                    RowBox[{"--", 
                    RowBox[{"--", 
                    RowBox[{"--", 
                    RowBox[{"--", 
                    RowBox[{"--", 
                    RowBox[{"--", 
                    RowBox[{"--", 
                    RowBox[{"--", 
                    RowBox[{"--", 
                    RowBox[{"--", 
                    RowBox[{
                    "--", "-"}]}]}]}]}]}]}]}]}]}]}]}]}]}]}]}]}]}]}]}]}]}]}]}]}\
]}]}]}]}]}]}]}]}]}]}]}]}]}]}]}]}]}]}]}]}]}]}]}]}]}]}], "*)"}], 
        "\[IndentingNewLine]", "\[IndentingNewLine]", 
        RowBox[{"(*", " ", 
         RowBox[{
          RowBox[{"Calculate", " ", "the", " ", "outcome"}], "-", 
          RowBox[{
          "statistics", " ", "of", " ", "the", " ", "primary", " ", 
           "measurements", " ", "on", " ", "the", " ", "secondary", " ", 
           "preparations"}]}], " ", "*)"}], "\[IndentingNewLine]", 
        RowBox[{"Pinf1", " ", "=", " ", 
         RowBox[{"Pmatrix", ".", 
          RowBox[{"q", "[", 
           RowBox[{"[", 
            RowBox[{"1", ";;", "8"}], "]"}], "]"}]}]}], ";", 
        "\[IndentingNewLine]", 
        RowBox[{"Pinf2", " ", "=", " ", 
         RowBox[{"Pmatrix", ".", 
          RowBox[{"q", "[", 
           RowBox[{"[", 
            RowBox[{"9", ";;", "16"}], "]"}], "]"}]}]}], ";", 
        "\[IndentingNewLine]", 
        RowBox[{"Pinf3", " ", "=", " ", 
         RowBox[{"Pmatrix", ".", 
          RowBox[{"q", "[", 
           RowBox[{"[", 
            RowBox[{"17", ";;", "24"}], "]"}], "]"}]}]}], ";", 
        "\[IndentingNewLine]", 
        RowBox[{"Pinf4", " ", "=", " ", 
         RowBox[{"Pmatrix", ".", 
          RowBox[{"q", "[", 
           RowBox[{"[", 
            RowBox[{"25", ";;", "32"}], "]"}], "]"}]}]}], ";", 
        "\[IndentingNewLine]", 
        RowBox[{"Pinf5", " ", "=", " ", 
         RowBox[{"Pmatrix", ".", 
          RowBox[{"q", "[", 
           RowBox[{"[", 
            RowBox[{"33", ";;", "40"}], "]"}], "]"}]}]}], ";", 
        "\[IndentingNewLine]", 
        RowBox[{"Pinf6", " ", "=", " ", 
         RowBox[{"Pmatrix", ".", 
          RowBox[{"q", "[", 
           RowBox[{"[", 
            RowBox[{"41", ";;", "48"}], "]"}], "]"}]}]}], ";", 
        "\[IndentingNewLine]", 
        RowBox[{"Pinfmatrix", " ", "=", " ", 
         RowBox[{"Transpose", "[", 
          RowBox[{"Join", "[", 
           RowBox[{
            RowBox[{"Transpose", "[", 
             RowBox[{"Join", "[", 
              RowBox[{
               RowBox[{"{", 
                RowBox[{
                "Pinf1", ",", "Pinf2", ",", "Pinf3", ",", "Pinf4", ",", 
                 "Pinf5", ",", "Pinf6"}], "}"}], ",", 
               RowBox[{"Transpose", "[", 
                RowBox[{"Pmatrix", "[", 
                 RowBox[{"[", 
                  RowBox[{";;", ",", 
                   RowBox[{"7", ";;", "8"}]}], "]"}], "]"}], "]"}]}], "]"}], 
             "]"}], ",", 
            RowBox[{"Transpose", "[", 
             RowBox[{"{", 
              RowBox[{
               RowBox[{"{", 
                RowBox[{"1", ",", "0"}], "}"}], ",", 
               RowBox[{"{", 
                RowBox[{"1", ",", "0"}], "}"}], ",", 
               RowBox[{"{", 
                RowBox[{"1", ",", "0"}], "}"}], ",", 
               RowBox[{"{", 
                RowBox[{"1", ",", "0"}], "}"}], ",", 
               RowBox[{"{", 
                RowBox[{"1", ",", "0"}], "}"}], ",", 
               RowBox[{"{", 
                RowBox[{"1", ",", "0"}], "}"}], ",", 
               RowBox[{"{", 
                RowBox[{"1", ",", "0"}], "}"}], ",", 
               RowBox[{"{", 
                RowBox[{"1", ",", "0"}], "}"}]}], "}"}], "]"}]}], "]"}], 
          "]"}]}], ";", "\[IndentingNewLine]", 
        RowBox[{"(*", " ", 
         RowBox[{
          RowBox[{"Calculate", " ", "the", " ", "outcome"}], "-", 
          RowBox[{
          "statistics", " ", "of", " ", "the", " ", "secondary", " ", 
           "measurements", " ", "on", " ", "the", " ", "secondary", " ", 
           "preparations"}]}], " ", "*)"}], "\[IndentingNewLine]", 
        RowBox[{"M1infonPinf", " ", "=", " ", 
         RowBox[{"Pinfmatrix", ".", 
          RowBox[{"q", "[", 
           RowBox[{"[", 
            RowBox[{"49", ";;", "58"}], "]"}], "]"}]}]}], ";", 
        "\[IndentingNewLine]", 
        RowBox[{"M2infonPinf", " ", "=", " ", 
         RowBox[{"Pinfmatrix", ".", 
          RowBox[{"q", "[", 
           RowBox[{"[", 
            RowBox[{"59", ";;", "68"}], "]"}], "]"}]}]}], ";", 
        "\[IndentingNewLine]", 
        RowBox[{"M3infonPinf", " ", "=", " ", 
         RowBox[{"Pinfmatrix", ".", 
          RowBox[{"q", "[", 
           RowBox[{"[", 
            RowBox[{"69", ";;", "78"}], "]"}], "]"}]}]}], ";", 
        "\[IndentingNewLine]", 
        RowBox[{"(*", " ", 
         RowBox[{
          RowBox[{
          "average", " ", "of", " ", "MinfonPinf", " ", "over", " ", "100", 
           " ", "runs", " ", "is", " ", "summarized", " ", "in", " ", "the", 
           " ", "main", " ", "paper", " ", "as", " ", "the", " ", "green", 
           " ", "bars", " ", "in", " ", "Figures", " ", "3"}], ",", " ", "4", 
          ",", " ", 
          RowBox[{"and", " ", "5", "a"}]}], " ", "*)"}], 
        "\[IndentingNewLine]", 
        RowBox[{
         RowBox[{"MinfonPinf", "[", 
          RowBox[{"[", "MCindex", "]"}], "]"}], "=", 
         RowBox[{"{", 
          RowBox[{
          "M1infonPinf", " ", ",", "M2infonPinf", ",", "M3infonPinf"}], 
          "}"}]}], ";", "\[IndentingNewLine]", "\[IndentingNewLine]", 
        RowBox[{"(*", " ", 
         RowBox[{
         "Calculate", " ", "A", " ", "to", " ", "see", " ", "if", " ", "the", 
          " ", "noncontextuality", " ", "inequality", " ", "is", " ", 
          "violated"}], " ", "*)"}], "\[IndentingNewLine]", 
        RowBox[{"(*", " ", 
         RowBox[{
         "average", " ", "of", " ", "Afcf", " ", "over", " ", "100", " ", 
          "runs", " ", "is", " ", "summarized", " ", "in", " ", "the", " ", 
          "main", " ", "paper", " ", "in", " ", "Figure", " ", "5", "b"}], 
         " ", "*)"}], "\[IndentingNewLine]", 
        RowBox[{
         RowBox[{"Afcf", "[", 
          RowBox[{"[", "MCindex", "]"}], "]"}], " ", "=", " ", 
         RowBox[{
          RowBox[{"(", 
           RowBox[{
            RowBox[{"M1infonPinf", "[", 
             RowBox[{"[", "1", "]"}], "]"}], " ", "+", " ", 
            RowBox[{"(", 
             RowBox[{"1", "-", 
              RowBox[{"M1infonPinf", "[", 
               RowBox[{"[", "2", "]"}], "]"}]}], ")"}], "+", 
            RowBox[{"M2infonPinf", "[", 
             RowBox[{"[", "3", "]"}], "]"}], " ", "+", " ", 
            RowBox[{"(", 
             RowBox[{"1", "-", 
              RowBox[{"M2infonPinf", "[", 
               RowBox[{"[", "4", "]"}], "]"}]}], ")"}], "+", 
            RowBox[{"M3infonPinf", "[", 
             RowBox[{"[", "5", "]"}], "]"}], " ", "+", " ", 
            RowBox[{"(", 
             RowBox[{"1", "-", 
              RowBox[{"M3infonPinf", "[", 
               RowBox[{"[", "6", "]"}], "]"}]}], ")"}]}], ")"}], "/", "6"}]}],
         ";", "\[IndentingNewLine]", 
        RowBox[{
         RowBox[{"predictabilities", "[", 
          RowBox[{"[", "MCindex", "]"}], "]"}], " ", "=", " ", 
         RowBox[{"{", 
          RowBox[{
           RowBox[{"M1infonPinf", "[", 
            RowBox[{"[", "1", "]"}], "]"}], ",", 
           RowBox[{"(", 
            RowBox[{"1", "-", 
             RowBox[{"M1infonPinf", "[", 
              RowBox[{"[", "2", "]"}], "]"}]}], ")"}], ",", 
           RowBox[{"M2infonPinf", "[", 
            RowBox[{"[", "3", "]"}], "]"}], ",", 
           RowBox[{"(", 
            RowBox[{"1", "-", 
             RowBox[{"M2infonPinf", "[", 
              RowBox[{"[", "4", "]"}], "]"}]}], ")"}], ",", 
           RowBox[{"M3infonPinf", "[", 
            RowBox[{"[", "5", "]"}], "]"}], ",", 
           RowBox[{"(", 
            RowBox[{"1", "-", 
             RowBox[{"M3infonPinf", "[", 
              RowBox[{"[", "6", "]"}], "]"}]}], ")"}], ",", "0", ",", "0"}], 
          "}"}]}], ";", "\[IndentingNewLine]", "\[IndentingNewLine]", 
        RowBox[{"(*", " ", 
         RowBox[{
         "check", " ", "that", " ", "all", " ", "constraints", " ", "are", 
          " ", "satisfied", " ", "up", " ", "to", " ", "precision", " ", 
          RowBox[{"10", "^", 
           RowBox[{"(", 
            RowBox[{"-", "8"}], ")"}]}]}], " ", "*)"}], "\[IndentingNewLine]", 
        RowBox[{
         RowBox[{"constraints8", "[", 
          RowBox[{"[", 
           RowBox[{"MCindex", ",", "1"}], "]"}], "]"}], "=", 
         RowBox[{
          RowBox[{"SetPrecision", "[", 
           RowBox[{
            RowBox[{
             RowBox[{"(", 
              RowBox[{"M1infonPinf", "+", "M2infonPinf", "+", "M3infonPinf"}],
               ")"}], "/", "3"}], ",", "8"}], "]"}], " ", "\[Equal]", 
          RowBox[{"SetPrecision", "[", 
           RowBox[{
            RowBox[{"{", 
             RowBox[{
             "0.5", ",", "0.5", ",", "0.5", ",", "0.5", ",", "0.5", ",", 
              "0.5", ",", "0.5", ",", "0.5"}], "}"}], ",", "8"}], "]"}]}]}], 
        ";", "\[IndentingNewLine]", 
        RowBox[{
         RowBox[{"constraints8", "[", 
          RowBox[{"[", 
           RowBox[{"MCindex", ",", "2"}], "]"}], "]"}], "=", 
         RowBox[{
          RowBox[{"SetPrecision", "[", 
           RowBox[{
            RowBox[{
             RowBox[{"(", 
              RowBox[{"Pinf1", "+", "Pinf2"}], ")"}], "/", "2"}], ",", "8"}], 
           "]"}], " ", "\[Equal]", 
          RowBox[{"SetPrecision", "[", 
           RowBox[{
            RowBox[{
             RowBox[{"(", 
              RowBox[{"Pinf3", "+", "Pinf4"}], ")"}], "/", "2"}], ",", "8"}], 
           "]"}]}]}], ";", "\[IndentingNewLine]", 
        RowBox[{
         RowBox[{"constraints8", "[", 
          RowBox[{"[", 
           RowBox[{"MCindex", ",", "3"}], "]"}], "]"}], "=", 
         RowBox[{
          RowBox[{"SetPrecision", "[", 
           RowBox[{
            RowBox[{"(", 
             RowBox[{"Pinf1", "+", "Pinf2"}], ")"}], ",", "8"}], "]"}], " ", 
          "\[Equal]", 
          RowBox[{"SetPrecision", "[", 
           RowBox[{
            RowBox[{"(", 
             RowBox[{"Pinf5", "+", "Pinf6"}], ")"}], ",", "8"}], "]"}]}]}], 
        ";", "\[IndentingNewLine]", "\[IndentingNewLine]", 
        RowBox[{"(*", " ", 
         RowBox[{
         "calculate", " ", "outcome", " ", "probabilities", " ", "for", " ", 
          "primary", " ", "measurements", " ", "on", " ", "secondary", " ", 
          "preps", " ", "and", " ", "for", " ", "secondary", " ", 
          "measurements", " ", "on", " ", "primary", " ", "preps", " ", 
          RowBox[{"(", 
           RowBox[{
           "this", " ", "data", " ", "is", " ", "in", " ", "Figure", " ", 
            "4"}], ")"}]}], "*)"}], "\[IndentingNewLine]", 
        RowBox[{
         RowBox[{"virtP", "[", 
          RowBox[{"[", "MCindex", "]"}], "]"}], " ", "=", " ", "Pinfmatrix"}],
         ";", "\[IndentingNewLine]", 
        RowBox[{"Pmatrixexpanded", " ", "=", " ", 
         RowBox[{"Transpose", "[", 
          RowBox[{"Join", "[", 
           RowBox[{"Pmatrix", ",", 
            RowBox[{"Transpose", "[", 
             RowBox[{"{", 
              RowBox[{
               RowBox[{"{", 
                RowBox[{"1", ",", "0"}], "}"}], ",", 
               RowBox[{"{", 
                RowBox[{"1", ",", "0"}], "}"}], ",", 
               RowBox[{"{", 
                RowBox[{"1", ",", "0"}], "}"}], ",", 
               RowBox[{"{", 
                RowBox[{"1", ",", "0"}], "}"}], ",", 
               RowBox[{"{", 
                RowBox[{"1", ",", "0"}], "}"}], ",", 
               RowBox[{"{", 
                RowBox[{"1", ",", "0"}], "}"}], ",", 
               RowBox[{"{", 
                RowBox[{"1", ",", "0"}], "}"}], ",", 
               RowBox[{"{", 
                RowBox[{"1", ",", "0"}], "}"}]}], "}"}], "]"}]}], "]"}], 
          "]"}]}], ";", "\[IndentingNewLine]", 
        RowBox[{"M1virt", " ", "=", " ", 
         RowBox[{"Pmatrixexpanded", ".", 
          RowBox[{"q", "[", 
           RowBox[{"[", 
            RowBox[{"49", ";;", "58"}], "]"}], "]"}]}]}], ";", 
        "\[IndentingNewLine]", 
        RowBox[{"M2virt", " ", "=", " ", 
         RowBox[{"Pmatrixexpanded", ".", 
          RowBox[{"q", "[", 
           RowBox[{"[", 
            RowBox[{"59", ";;", "68"}], "]"}], "]"}]}]}], ";", 
        "\[IndentingNewLine]", 
        RowBox[{"M3virt", " ", "=", " ", 
         RowBox[{"Pmatrixexpanded", ".", 
          RowBox[{"q", "[", 
           RowBox[{"[", 
            RowBox[{"69", ";;", "78"}], "]"}], "]"}]}]}], ";", 
        "\[IndentingNewLine]", 
        RowBox[{"virtM", " ", "=", " ", 
         RowBox[{"Join", "[", 
          RowBox[{
           RowBox[{"Transpose", "[", "M1virt", "]"}], ",", 
           RowBox[{"Transpose", "[", "M2virt", "]"}], ",", 
           RowBox[{"Transpose", "[", "M3virt", "]"}]}], "]"}]}], ";"}], 
       "\[IndentingNewLine]", "\[IndentingNewLine]", ",", 
       RowBox[{"{", 
        RowBox[{"MCindex", ",", "dnum", ",", "nsubs"}], "}"}]}], "]"}], "]"}],
     "]"}], "\[IndentingNewLine]", 
   RowBox[{"deviation", " ", "=", " ", 
    RowBox[{
     RowBox[{"(", 
      RowBox[{"Flatten", "[", "deviation", "]"}], ")"}], "[", 
     RowBox[{"[", 
      RowBox[{"2", ";;", 
       RowBox[{"Length", "[", 
        RowBox[{"Flatten", "[", "deviation", "]"}], "]"}]}], "]"}], "]"}]}], 
   "\[IndentingNewLine]", 
   RowBox[{"{", 
    RowBox[{
     RowBox[{"Mean", "[", "Afcf", "]"}], ",", 
     RowBox[{"StandardDeviation", "[", "Afcf", "]"}], ",", 
     RowBox[{
      RowBox[{"(", 
       RowBox[{
        RowBox[{"Mean", "[", "Afcf", "]"}], "-", 
        RowBox[{"5", "/", "6"}]}], ")"}], "/", 
      RowBox[{"Sqrt", "[", 
       RowBox[{"Variance", "[", "Afcf", "]"}], "]"}]}]}], "}"}], 
   "\[IndentingNewLine]", 
   RowBox[{"{", 
    RowBox[{
     RowBox[{"Mean", "[", "Afcf", "]"}], ",", 
     RowBox[{
      RowBox[{"StandardDeviation", "[", "Afcf", "]"}], "/", 
      RowBox[{"Sqrt", "[", "nsubs", "]"}]}], ",", 
     RowBox[{
      RowBox[{"(", 
       RowBox[{
        RowBox[{"Mean", "[", "Afcf", "]"}], "-", 
        RowBox[{"5", "/", "6"}]}], ")"}], "/", 
      RowBox[{"(", 
       RowBox[{"Sqrt", "[", 
        RowBox[{
         RowBox[{"Variance", "[", "Afcf", "]"}], "/", "nsubs"}], "]"}], 
       ")"}]}]}], "}"}], "\[IndentingNewLine]", 
   RowBox[{"{", 
    RowBox[{
     RowBox[{"Mean", "[", "deviation", "]"}], ",", 
     RowBox[{"Median", "[", "deviation", "]"}], ",", 
     RowBox[{
      RowBox[{"StandardDeviation", "[", "deviation", "]"}], "/", 
      RowBox[{"Sqrt", "[", "nsubs", "]"}]}]}], "}"}], "\[IndentingNewLine]", 
   RowBox[{"Histogram", "[", "Afcf", "]"}], "\[IndentingNewLine]", 
   RowBox[{"Histogram", "[", "deviation", "]"}], "\[IndentingNewLine]", 
   RowBox[{"ListLinePlot", "[", "Afcf", "]"}], "\[IndentingNewLine]", 
   RowBox[{"ListLinePlot", "[", "deviation", "]"}], "\[IndentingNewLine]", 
   RowBox[{
    RowBox[{"Total", "[", "rawplane", "]"}], "/", "nsubs"}], 
   "\[IndentingNewLine]", 
   RowBox[{
    RowBox[{"Total", "[", "pplane", "]"}], "/", "nsubs"}]}]}]], "Input",
 CellChangeTimes->{{3.6145155198475094`*^9, 3.6145157763051777`*^9}, {
   3.614515818226576*^9, 3.6145158417889233`*^9}, {3.6145158889596214`*^9, 
   3.6145159023073854`*^9}, {3.6145161680995874`*^9, 3.61451630782858*^9}, {
   3.6145192481727576`*^9, 3.61451940119851*^9}, {3.61451947217957*^9, 
   3.6145194978640394`*^9}, {3.614519561924703*^9, 3.6145195621787176`*^9}, {
   3.6145195990168247`*^9, 3.6145196366849794`*^9}, {3.6145201211766906`*^9, 
   3.6145201701294904`*^9}, {3.6145202050604887`*^9, 3.614520254095293*^9}, {
   3.614520321550151*^9, 3.614520373469121*^9}, {3.6145204056809635`*^9, 
   3.61452043936989*^9}, {3.614520498795289*^9, 3.6145205250327897`*^9}, {
   3.6145206011511436`*^9, 3.6145206830638285`*^9}, 3.614520852531522*^9, 
   3.614526133514577*^9, {3.614526204626644*^9, 3.6145262495632143`*^9}, {
   3.61452811847211*^9, 3.614528362672077*^9}, {3.6145283982001095`*^9, 
   3.6145284586925693`*^9}, {3.61452850800239*^9, 3.614528513148684*^9}, {
   3.614528572663088*^9, 3.614528577737378*^9}, {3.6145286804252515`*^9, 
   3.614528694264043*^9}, {3.6145288154889765`*^9, 3.6145289032329955`*^9}, {
   3.6145289814654703`*^9, 3.614529071277607*^9}, {3.614529102066368*^9, 
   3.6145291292419224`*^9}, {3.61452916277684*^9, 3.6145292185120287`*^9}, {
   3.6145293469303737`*^9, 3.614529409854973*^9}, {3.6145294600088415`*^9, 
   3.61452948184009*^9}, {3.6145295130778766`*^9, 3.6145295776975727`*^9}, {
   3.614529747120263*^9, 3.6145298212725043`*^9}, {3.6145298546784153`*^9, 
   3.6145299194011173`*^9}, {3.614529978460495*^9, 3.614530152227434*^9}, {
   3.614530187569455*^9, 3.6145302070195675`*^9}, {3.6145302545872884`*^9, 
   3.6145306753913574`*^9}, {3.614530723955135*^9, 3.6145307295924573`*^9}, {
   3.614530809676038*^9, 3.6145308833692527`*^9}, {3.6145309664320035`*^9, 
   3.6145310639355803`*^9}, {3.6145310948443484`*^9, 3.614531309901649*^9}, {
   3.6145315443820605`*^9, 3.614531601861348*^9}, {3.614531764262637*^9, 
   3.614531793740323*^9}, {3.6145318941910686`*^9, 3.6145319152782745`*^9}, {
   3.61453198950152*^9, 3.614532006395486*^9}, {3.61453204107047*^9, 
   3.6145320565623555`*^9}, 3.6145321060021834`*^9, {3.6145321457834587`*^9, 
   3.6145321462854877`*^9}, {3.614532767799036*^9, 3.6145331115586977`*^9}, {
   3.614533145005611*^9, 3.614533403474395*^9}, {3.6145334659219666`*^9, 
   3.6145334666310067`*^9}, {3.614536149919482*^9, 3.6145361622311864`*^9}, {
   3.614546981831032*^9, 3.6145472973070765`*^9}, 3.61454740366416*^9, {
   3.6145474488347435`*^9, 3.614547454636075*^9}, {3.6145475425061007`*^9, 
   3.6145475491124787`*^9}, {3.614547589945814*^9, 3.61454760298456*^9}, {
   3.6145476581017127`*^9, 3.6145476582717223`*^9}, {3.614547744513655*^9, 
   3.614547754368219*^9}, {3.6145478091443515`*^9, 3.614547820041975*^9}, {
   3.614547895818231*^9, 3.6145480018828173`*^9}, {3.6145480383556814`*^9, 
   3.614548113813014*^9}, {3.6145482387068334`*^9, 3.6145483201545763`*^9}, {
   3.6145483562530403`*^9, 3.6145484403839874`*^9}, {3.614548490491276*^9, 
   3.614548593513857*^9}, {3.614548668050788*^9, 3.6145487351465054`*^9}, {
   3.614548772820572*^9, 3.6145487733041725`*^9}, 3.6145488680075464`*^9, 
   3.6145489499352226`*^9, {3.614549496739498*^9, 3.6145495222699585`*^9}, {
   3.614549554765817*^9, 3.6145496369645185`*^9}, {3.6145498146106796`*^9, 
   3.6145498215400763`*^9}, {3.614549855019991*^9, 3.614550025435738*^9}, {
   3.614550078459771*^9, 3.614550148507777*^9}, {3.614550246620389*^9, 
   3.6145503342324*^9}, {3.614550441353527*^9, 3.6145504434006443`*^9}, {
   3.614550489397275*^9, 3.6145504895392833`*^9}, {3.6145505579541965`*^9, 
   3.6145507011753883`*^9}, {3.6145507328522*^9, 3.614550980642373*^9}, {
   3.614551026996024*^9, 3.6145510709815397`*^9}, {3.6145511194883146`*^9, 
   3.6145511785696936`*^9}, {3.6145512689608636`*^9, 
   3.6145512753042264`*^9}, {3.614551428044963*^9, 3.6145514445209055`*^9}, {
   3.6145514855982547`*^9, 3.614551520171232*^9}, 3.6145515844509087`*^9, {
   3.614551890419409*^9, 3.614551891028444*^9}, {3.614592329432143*^9, 
   3.6145923537875366`*^9}, 3.614592548176655*^9, 3.614596052038064*^9, {
   3.6146069669583616`*^9, 3.614606994000909*^9}, {3.6146209985659237`*^9, 
   3.6146209986869307`*^9}, {3.614621053009038*^9, 3.614621202404583*^9}, 
   3.6146212336953726`*^9, {3.6146215418719993`*^9, 3.614621562264166*^9}, {
   3.6146216116839924`*^9, 3.6146216238046856`*^9}, {3.6146216632859435`*^9, 
   3.6146216638189745`*^9}, {3.614621932681352*^9, 3.6146219332933874`*^9}, 
   3.614623279829405*^9, {3.6146234629488783`*^9, 3.6146234750815725`*^9}, 
   3.614623511505656*^9, {3.6146235472196984`*^9, 3.614623558692355*^9}, 
   3.614623866214944*^9, {3.6146245825439157`*^9, 3.6146246023690495`*^9}, {
   3.6146255627039776`*^9, 3.614625563041997*^9}, {3.6146255969709377`*^9, 
   3.6146255979649944`*^9}, {3.6146257018729377`*^9, 3.6146257196009517`*^9}, 
   3.6146258963010583`*^9, {3.6146261866626663`*^9, 3.6146262463520803`*^9}, {
   3.6146266220105667`*^9, 3.6146267018131313`*^9}, {3.6146268017718487`*^9, 
   3.6146268227870502`*^9}, {3.614626863236364*^9, 3.614626922859774*^9}, {
   3.614627726647748*^9, 3.61462774450877*^9}, {3.614627840983288*^9, 
   3.6146279286683035`*^9}, {3.6146279640883293`*^9, 
   3.6146281520960827`*^9}, {3.614628195835584*^9, 3.6146282272783823`*^9}, {
   3.6146283181435795`*^9, 3.614628362808134*^9}, {3.61462966367854*^9, 
   3.614629745800237*^9}, {3.6146299696520405`*^9, 3.6146299699490576`*^9}, {
   3.6146304990713215`*^9, 3.6146304997843623`*^9}, {3.614690146405954*^9, 
   3.614690236396101*^9}, {3.6146902835838003`*^9, 3.614690286336958*^9}, {
   3.6146923788656435`*^9, 3.6146926610967865`*^9}, {3.614692929853158*^9, 
   3.61469320664999*^9}, 3.6146933080767913`*^9, {3.614947324483699*^9, 
   3.6149474471067123`*^9}, {3.6149474849818788`*^9, 
   3.6149475953551917`*^9}, {3.6149485517668953`*^9, 
   3.6149485811165743`*^9}, {3.614949595825612*^9, 3.614949652104831*^9}, {
   3.614949739186812*^9, 3.6149497717486744`*^9}, {3.614951204463621*^9, 
   3.6149512084778504`*^9}, {3.614958474740457*^9, 3.614958598666545*^9}, {
   3.614959270504972*^9, 3.6149594342823396`*^9}, 3.61495947012939*^9, 
   3.614959664297496*^9, {3.614960600507044*^9, 3.614960604493272*^9}, {
   3.6149617900500817`*^9, 3.614961793618286*^9}, {3.6149618522146378`*^9, 
   3.614961905012657*^9}, {3.6149619712334447`*^9, 3.614961978089837*^9}, {
   3.6149622578028355`*^9, 3.614962266840353*^9}, {3.6149623236105995`*^9, 
   3.6149623920605145`*^9}, {3.6149643822233458`*^9, 
   3.6149644597347794`*^9}, {3.614964528306701*^9, 3.6149645785795765`*^9}, {
   3.614964611872481*^9, 3.6149646125315185`*^9}, {3.614964871262317*^9, 
   3.614964885700143*^9}, {3.6149649593293543`*^9, 3.614965035295699*^9}, {
   3.614965074154922*^9, 3.6149651333813095`*^9}, {3.615046544952785*^9, 
   3.6150467804832563`*^9}, {3.615046843765876*^9, 3.6150468722365046`*^9}, {
   3.6150469202992535`*^9, 3.6150469207312784`*^9}, {3.615046961792627*^9, 
   3.6150469765104685`*^9}, {3.615047064109479*^9, 3.6150472102278366`*^9}, {
   3.6150479684822063`*^9, 3.6150480109696364`*^9}, 3.6150521611180115`*^9, {
   3.6158972723209047`*^9, 3.615897272841934*^9}, {3.6158974342181644`*^9, 
   3.6158974391664476`*^9}, {3.615919084434486*^9, 3.615919084903513*^9}, {
   3.615919455784726*^9, 3.6159194563747597`*^9}, {3.6160024283684864`*^9, 
   3.616002446159504*^9}, {3.6160029860953865`*^9, 3.61600299000161*^9}, {
   3.616003157812208*^9, 3.616003162668486*^9}, {3.6165194158239875`*^9, 
   3.6165194373972216`*^9}, {3.6165194693200474`*^9, 3.616519472614236*^9}, {
   3.6165195043970537`*^9, 3.6165195060691495`*^9}, {3.6165195658375683`*^9, 
   3.6165196436190166`*^9}, {3.6165197449138107`*^9, 
   3.6165197562174573`*^9}, {3.6165197949656734`*^9, 
   3.6165198647546654`*^9}, {3.6165199935780334`*^9, 3.616520031243188*^9}, {
   3.616520115790024*^9, 3.61652015506427*^9}, {3.616520737928608*^9, 
   3.616520741256798*^9}, {3.61652632884739*^9, 3.616526328969397*^9}, {
   3.6165269792225895`*^9, 3.616526995462518*^9}, {3.616527061440292*^9, 
   3.6165271401777954`*^9}, 3.6165273757712708`*^9, {3.6165277061951694`*^9, 
   3.616527742657255*^9}, {3.6165285637212176`*^9, 3.6165286025564384`*^9}, {
   3.616528666008068*^9, 3.6165286709823523`*^9}, {3.616529525037202*^9, 
   3.616529538918996*^9}, {3.616529693656846*^9, 3.616529694128873*^9}, {
   3.616529738756426*^9, 3.616529738900434*^9}, {3.616529769894207*^9, 
   3.616529843415412*^9}, {3.6168417232685614`*^9, 3.616841772460375*^9}, {
   3.616842540589309*^9, 3.616842550936901*^9}, {3.6168426150035653`*^9, 
   3.616842698269328*^9}, {3.616842759622837*^9, 3.6168428624307175`*^9}, {
   3.61684297891938*^9, 3.6168430440421047`*^9}, {3.616843669431875*^9, 
   3.616843680616515*^9}, {3.616843827145896*^9, 3.616843840426656*^9}, {
   3.616843891341568*^9, 3.6168438993790274`*^9}, {3.6168439528030834`*^9, 
   3.616844081238429*^9}, {3.6168441802500925`*^9, 3.6168441845483384`*^9}, {
   3.6168448762269*^9, 3.6168449150171185`*^9}, {3.6168449996339583`*^9, 
   3.6168450068413706`*^9}, {3.6168450392032213`*^9, 
   3.6168450752662845`*^9}, {3.6168451433291774`*^9, 3.616845150139567*^9}, {
   3.6168451933680396`*^9, 3.616845204103654*^9}, {3.6168452441559443`*^9, 
   3.616845277109829*^9}, {3.6168453419335365`*^9, 3.61684544042317*^9}, {
   3.61684548780088*^9, 3.616845569226537*^9}, {3.6168456072367115`*^9, 
   3.616845942652896*^9}, {3.616846132668764*^9, 3.6168461675627604`*^9}, {
   3.6168552805539937`*^9, 3.6168553499869647`*^9}, {3.61685547088988*^9, 
   3.6168554875648336`*^9}, {3.616855675012555*^9, 3.616855710164566*^9}, {
   3.61685575638721*^9, 3.6168557760853367`*^9}, {3.6168558155435934`*^9, 
   3.6168558330815964`*^9}, {3.6168575198990765`*^9, 
   3.6168575246953506`*^9}, {3.616857850238971*^9, 3.61685801176221*^9}, {
   3.6168580780440006`*^9, 3.616858119215356*^9}, {3.616858151678212*^9, 
   3.6168582271475286`*^9}, {3.616858303703908*^9, 3.6168583066300755`*^9}, {
   3.616859720992972*^9, 3.616859728031375*^9}, 3.616860698845902*^9, {
   3.6168607996776695`*^9, 3.616861024516529*^9}, {3.6168618860208044`*^9, 
   3.6168619665094085`*^9}, {3.616862071862434*^9, 3.616862073910551*^9}, {
   3.6168621530810795`*^9, 3.616862166843867*^9}, {3.6168628999777994`*^9, 
   3.6168629940551805`*^9}, {3.6168632651186843`*^9, 
   3.6168632664957633`*^9}, {3.616867396376979*^9, 3.616867396795003*^9}, {
   3.6168677394156*^9, 3.616867879509612*^9}, {3.616867921984042*^9, 
   3.616867944193312*^9}, {3.6168679826315107`*^9, 3.6168680059168425`*^9}, {
   3.616929618093858*^9, 3.6169296379289923`*^9}, {3.619634014701436*^9, 
   3.619634035556629*^9}, {3.6196350232631226`*^9, 3.619635029524481*^9}, 
   3.6198051436752715`*^9, {3.6198150313928165`*^9, 3.619815031535825*^9}, {
   3.6198161611974382`*^9, 3.6198161735031414`*^9}, {3.6198667341690464`*^9, 
   3.619866735643131*^9}, {3.6199546800642643`*^9, 3.6199546807743044`*^9}, {
   3.6199547879474344`*^9, 3.6199548083466015`*^9}, {3.6199548510150414`*^9, 
   3.619954888851206*^9}, {3.6199549589702168`*^9, 3.619955040317869*^9}, {
   3.6199550874695663`*^9, 3.6199551249197083`*^9}, {3.6199553065060945`*^9, 
   3.6199553788872347`*^9}, {3.619955415588333*^9, 3.619955418112478*^9}, {
   3.6199557806812153`*^9, 3.619956048854554*^9}, {3.6199593608319883`*^9, 
   3.619959446156869*^9}, {3.6199629726165705`*^9, 3.6199629730105934`*^9}, {
   3.619963005922476*^9, 3.6199630061704903`*^9}, {3.6199630825558586`*^9, 
   3.619963082677866*^9}, {3.6199631697548466`*^9, 3.6199632064519453`*^9}, {
   3.619963383413067*^9, 3.6199633877233133`*^9}, 3.619963445377611*^9, {
   3.619964915144677*^9, 3.6199649421162195`*^9}, 3.6199652352449856`*^9, {
   3.6199662972447286`*^9, 3.619966317151867*^9}, {3.619967113130395*^9, 
   3.6199671247570596`*^9}, {3.6199673978156776`*^9, 3.619967398227701*^9}, {
   3.6199674918060536`*^9, 3.61996749244209*^9}, {3.6199676720033607`*^9, 
   3.6199677473756714`*^9}, {3.6199678882387285`*^9, 3.619967888878765*^9}, {
   3.619967919429512*^9, 3.619967946694072*^9}, {3.619968053549184*^9, 
   3.6199680543702307`*^9}, {3.6199681591332226`*^9, 3.619968174951127*^9}, {
   3.619968268477477*^9, 3.6199682685984836`*^9}, {3.6199684318888235`*^9, 
   3.6199684327748737`*^9}, {3.6199685225190067`*^9, 3.619968531070496*^9}, {
   3.619968567103557*^9, 3.6199686179884677`*^9}, {3.619968717421155*^9, 
   3.619968738527362*^9}, {3.619969862958676*^9, 3.6199698658698425`*^9}, {
   3.6199707319903817`*^9, 3.6199707358516026`*^9}, {3.6199709420843983`*^9, 
   3.6199709697849827`*^9}, {3.6199710139635096`*^9, 3.61997104019601*^9}, 
   3.619971853893551*^9, {3.6199718844953012`*^9, 3.619971884842321*^9}, {
   3.619976026623217*^9, 3.6199760802492847`*^9}, 3.619976123775774*^9, {
   3.619976228551767*^9, 3.619976333578774*^9}, {3.6199763851527243`*^9, 
   3.619976422091837*^9}, {3.619976516484236*^9, 3.619976605982355*^9}, {
   3.61997675503588*^9, 3.6199768778129025`*^9}, {3.6199770139566894`*^9, 
   3.619977023915259*^9}, {3.6199772100519056`*^9, 3.619977213417098*^9}, {
   3.619977376186408*^9, 3.6199773801026316`*^9}, {3.6200432236086645`*^9, 
   3.620043230534061*^9}, {3.6200433107816505`*^9, 3.6200433267385635`*^9}, {
   3.6200447540462008`*^9, 3.6200447541642075`*^9}, {3.62004503044201*^9, 
   3.6200450341552224`*^9}, {3.620051038746665*^9, 3.620051039677718*^9}, 
   3.620052019339752*^9, {3.6200521206445465`*^9, 3.620052152201351*^9}, {
   3.6200522920053473`*^9, 3.620052341235163*^9}, {3.620052492912839*^9, 
   3.6200525398635244`*^9}, {3.6200526003449836`*^9, 3.620052681430621*^9}, 
   3.6200528401106977`*^9, {3.620052890258566*^9, 3.62005291167179*^9}, {
   3.620053255363448*^9, 3.6200533219592576`*^9}, {3.620053673124343*^9, 
   3.620053874939886*^9}, 3.6201212045149174`*^9, {3.6201213193084836`*^9, 
   3.6201213331722765`*^9}, {3.6201224034264917`*^9, 
   3.6201224044945526`*^9}, {3.620122441756684*^9, 3.620122450468182*^9}, {
   3.6201225823397245`*^9, 3.620122600068739*^9}, {3.620145873948929*^9, 
   3.620145879500246*^9}, {3.620146897768488*^9, 3.620146930936385*^9}, {
   3.6203937090952883`*^9, 3.620393714059572*^9}, {3.620394261677894*^9, 
   3.6203942675342293`*^9}, {3.6203943578513947`*^9, 3.620394421373028*^9}, {
   3.6203969245202*^9, 3.620396953858878*^9}, {3.6203971336851635`*^9, 
   3.620397160073673*^9}, {3.6203972346879406`*^9, 3.6203972729441285`*^9}, {
   3.6203979675488577`*^9, 3.620397973459196*^9}, {3.6203981646171293`*^9, 
   3.620398179155961*^9}, {3.620398238671365*^9, 3.620398247591875*^9}, {
   3.6203983029290404`*^9, 3.6203983030400467`*^9}, {3.620398333389783*^9, 
   3.6203983335027895`*^9}, {3.620398389188974*^9, 3.6203983955683393`*^9}, {
   3.620398433338499*^9, 3.6203984796911507`*^9}, {3.620398655512207*^9, 
   3.620398658665387*^9}, {3.620398704295997*^9, 3.6203987143535724`*^9}, {
   3.620401697224183*^9, 3.620401697941224*^9}, {3.6204041946530275`*^9, 
   3.620404324752469*^9}, {3.620404793350271*^9, 3.6204047942603235`*^9}, {
   3.6204048530076838`*^9, 3.620404870740698*^9}, {3.6204052309413*^9, 
   3.620405296493049*^9}, {3.6204054152498417`*^9, 3.6204054646636677`*^9}, {
   3.6204728507369275`*^9, 3.6204728922072997`*^9}, {3.6204729228970547`*^9, 
   3.6204729418241377`*^9}, {3.6204729890458384`*^9, 3.620473107563617*^9}, {
   3.62047314327466*^9, 3.620473172094308*^9}, {3.6204733028037844`*^9, 
   3.6204733094991674`*^9}, {3.6204734529373713`*^9, 
   3.6204734643630247`*^9}, {3.620473687335778*^9, 3.6204737584128437`*^9}, {
   3.620473802848385*^9, 3.6204738158101263`*^9}, {3.62047400311484*^9, 
   3.6204740045019193`*^9}, {3.6204754305054817`*^9, 
   3.6204754836895237`*^9}, {3.620475578407942*^9, 3.620475578794964*^9}, {
   3.620475635216191*^9, 3.6204756363352547`*^9}, {3.620476078285533*^9, 
   3.620476086392997*^9}, {3.6204774470360193`*^9, 3.62047747834481*^9}, {
   3.620672062825802*^9, 3.6206720644938974`*^9}, {3.6213405089517336`*^9, 
   3.621340559017597*^9}, 3.62134071589357*^9, {3.621340753412716*^9, 
   3.621340782302368*^9}, {3.6213408495802164`*^9, 3.6213408613138876`*^9}, {
   3.621341197053091*^9, 3.6213412305280056`*^9}, {3.6213489030678496`*^9, 
   3.6213489928129826`*^9}, {3.6213490629629955`*^9, 
   3.6213490635090265`*^9}, {3.6213496966592407`*^9, 3.621349707933885*^9}, {
   3.6213500789141045`*^9, 3.6213500791131153`*^9}, {3.621350217955057*^9, 
   3.6213502269555717`*^9}, {3.6326710504780293`*^9, 3.632671059387539*^9}, {
   3.632671093739504*^9, 3.632671137598013*^9}, {3.632671171942977*^9, 
   3.632671192887175*^9}, {3.632671238117762*^9, 3.632671467232867*^9}, {
   3.632671517604748*^9, 3.6326715871277246`*^9}, {3.6326720724734845`*^9, 
   3.632672086125265*^9}, 3.63267219827868*^9, {3.632672234835771*^9, 
   3.63267224547738*^9}, {3.632672445291808*^9, 3.632672464405902*^9}, {
   3.632672829724797*^9, 3.6326728382822866`*^9}, {3.632673390280859*^9, 
   3.632673420705599*^9}, {3.6326734981820307`*^9, 3.632673546473792*^9}, {
   3.6326744783460927`*^9, 3.6326745066917143`*^9}, {3.6326745372854633`*^9, 
   3.632674538370526*^9}, {3.6326760581864543`*^9, 3.632676084027932*^9}, {
   3.6326789623517656`*^9, 3.632678965103923*^9}, {3.63267926104285*^9, 
   3.632679268265263*^9}, {3.632679370430106*^9, 3.6326793963735905`*^9}, {
   3.632767680960374*^9, 3.632767732713334*^9}, {3.6337233344399996`*^9, 
   3.633723421815753*^9}, {3.6337234597706194`*^9, 3.6337235335275493`*^9}, {
   3.6337235983924627`*^9, 3.6337236904794245`*^9}, {3.6337237693531632`*^9, 
   3.63372386431153*^9}, {3.633723956788492*^9, 3.6337239681765127`*^9}, {
   3.6337240287982187`*^9, 3.6337241206677804`*^9}, {3.6337243579098735`*^9, 
   3.6337243649312754`*^9}, {3.63372460366593*^9, 3.633724621524952*^9}, {
   3.6339739584391317`*^9, 3.6339740347774982`*^9}, {3.6339740813641624`*^9, 
   3.633974095149951*^9}, 3.6339743092081947`*^9, {3.6339782198328695`*^9, 
   3.6339782814923964`*^9}, {3.633978335660495*^9, 3.6339783363285327`*^9}, {
   3.63406035854072*^9, 3.634060383144127*^9}, {3.634898765045897*^9, 
   3.634898789869317*^9}, {3.634898893584249*^9, 3.634898902218743*^9}, {
   3.6349016145878816`*^9, 3.6349016165259924`*^9}, {3.668168814254899*^9, 
   3.668168882717154*^9}, {3.668168929665699*^9, 3.668168933681756*^9}, {
   3.6681701801214314`*^9, 3.668170210674817*^9}, {3.668170342480275*^9, 
   3.6681703761169024`*^9}, {3.6681704893973923`*^9, 3.668170553955968*^9}, {
   3.6681707779804525`*^9, 3.6681707833033733`*^9}, {3.668170847641089*^9, 
   3.6681708921418867`*^9}, {3.6681709667782087`*^9, 3.668170998883219*^9}, {
   3.6681710369434953`*^9, 3.668171044013519*^9}, {3.668171275110622*^9, 
   3.6681713477222347`*^9}, {3.6681713988490553`*^9, 3.668171700239193*^9}, {
   3.668171780213891*^9, 3.668171814144951*^9}, {3.6681718592689114`*^9, 
   3.6681718923012905`*^9}, {3.6681722264839277`*^9, 
   3.6681723875078535`*^9}, {3.668172442151497*^9, 3.6681727311605945`*^9}, {
   3.6681727630382032`*^9, 3.66817304304374*^9}, {3.668173122571973*^9, 
   3.6681731252441297`*^9}, {3.6681732632369432`*^9, 3.66817366292677*^9}, {
   3.6681737594869576`*^9, 3.66817375994013*^9}, {3.668173795978182*^9, 
   3.6681740138782263`*^9}, {3.6681742601104965`*^9, 3.668174262048199*^9}, {
   3.6681742933959*^9, 3.6681742992308645`*^9}, {3.6681743365624094`*^9, 
   3.668174338828277*^9}, {3.668175551703985*^9, 3.6681755620636024`*^9}}],

Cell[CellGroupData[{

Cell[BoxData[
 RowBox[{"{", 
  RowBox[{"5.378290032119363`", ",", 
   RowBox[{"{", 
    RowBox[{
     RowBox[{"a", "\[Rule]", "0.6669069115886974`"}], ",", 
     RowBox[{"b", "\[Rule]", "0.6703436891920556`"}], ",", 
     RowBox[{"c", "\[Rule]", "0.6692463204819549`"}], ",", 
     RowBox[{"d", "\[Rule]", 
      RowBox[{"-", "0.006121637665182074`"}]}]}], "}"}]}], "}"}]], "Print",
 CellChangeTimes->{
  3.6681702400927763`*^9, 3.6681713492908525`*^9, 3.668171383286277*^9, {
   3.6681738847695417`*^9, 3.668173896668346*^9}, 3.668174038525442*^9, 
   3.6681754953371778`*^9, 3.6681755634231234`*^9}],

Cell[BoxData[
 RowBox[{"{", "8.964215554245778`", "}"}]], "Print",
 CellChangeTimes->{
  3.6681702400927763`*^9, 3.6681713492908525`*^9, 3.668171383286277*^9, {
   3.6681738847695417`*^9, 3.668173896668346*^9}, 3.668174038525442*^9, 
   3.6681754953371778`*^9, 3.6681755637043996`*^9}],

Cell[BoxData["1"], "Print",
 CellChangeTimes->{
  3.6681702400927763`*^9, 3.6681713492908525`*^9, 3.668171383286277*^9, {
   3.6681738847695417`*^9, 3.668173896668346*^9}, 3.668174038525442*^9, 
   3.6681754953371778`*^9, 3.6681755637043996`*^9}],

Cell[BoxData[
 RowBox[{"{", 
  RowBox[{"5.814883283767866`", ",", 
   RowBox[{"{", 
    RowBox[{
     RowBox[{"a", "\[Rule]", "0.6691754386681583`"}], ",", 
     RowBox[{"b", "\[Rule]", "0.6687022322856196`"}], ",", 
     RowBox[{"c", "\[Rule]", "0.6703423459567067`"}], ",", 
     RowBox[{"d", "\[Rule]", 
      RowBox[{"-", "0.006603302417769558`"}]}]}], "}"}]}], "}"}]], "Print",
 CellChangeTimes->{
  3.6681702400927763`*^9, 3.6681713492908525`*^9, 3.668171383286277*^9, {
   3.6681738847695417`*^9, 3.668173896668346*^9}, 3.668174038525442*^9, 
   3.6681754953371778`*^9, 3.6681755637825336`*^9}],

Cell[BoxData[
 RowBox[{"{", "8.980269569287678`", "}"}]], "Print",
 CellChangeTimes->{
  3.6681702400927763`*^9, 3.6681713492908525`*^9, 3.668171383286277*^9, {
   3.6681738847695417`*^9, 3.668173896668346*^9}, 3.668174038525442*^9, 
   3.6681754953371778`*^9, 3.6681755640939054`*^9}],

Cell[BoxData["2"], "Print",
 CellChangeTimes->{
  3.6681702400927763`*^9, 3.6681713492908525`*^9, 3.668171383286277*^9, {
   3.6681738847695417`*^9, 3.668173896668346*^9}, 3.668174038525442*^9, 
   3.6681754953371778`*^9, 3.6681755640939054`*^9}],

Cell[BoxData[
 RowBox[{"{", 
  RowBox[{"3.3558483198041262`", ",", 
   RowBox[{"{", 
    RowBox[{
     RowBox[{"a", "\[Rule]", "0.6662745948045091`"}], ",", 
     RowBox[{"b", "\[Rule]", "0.6698058505665972`"}], ",", 
     RowBox[{"c", "\[Rule]", "0.669584811685218`"}], ",", 
     RowBox[{"d", "\[Rule]", 
      RowBox[{"-", "0.006472437036396969`"}]}]}], "}"}]}], "}"}]], "Print",
 CellChangeTimes->{
  3.6681702400927763`*^9, 3.6681713492908525`*^9, 3.668171383286277*^9, {
   3.6681738847695417`*^9, 3.668173896668346*^9}, 3.668174038525442*^9, 
   3.6681754953371778`*^9, 3.668175564172037*^9}],

Cell[BoxData[
 RowBox[{"{", "8.965919478666848`", "}"}]], "Print",
 CellChangeTimes->{
  3.6681702400927763`*^9, 3.6681713492908525`*^9, 3.668171383286277*^9, {
   3.6681738847695417`*^9, 3.668173896668346*^9}, 3.668174038525442*^9, 
   3.6681754953371778`*^9, 3.6681755644689417`*^9}],

Cell[BoxData["3"], "Print",
 CellChangeTimes->{
  3.6681702400927763`*^9, 3.6681713492908525`*^9, 3.668171383286277*^9, {
   3.6681738847695417`*^9, 3.668173896668346*^9}, 3.668174038525442*^9, 
   3.6681754953371778`*^9, 3.6681755644845695`*^9}],

Cell[BoxData[
 RowBox[{"{", 
  RowBox[{"5.650377541249741`", ",", 
   RowBox[{"{", 
    RowBox[{
     RowBox[{"a", "\[Rule]", "0.6686033752832183`"}], ",", 
     RowBox[{"b", "\[Rule]", "0.6666768029253212`"}], ",", 
     RowBox[{"c", "\[Rule]", "0.6672181979425149`"}], ",", 
     RowBox[{"d", "\[Rule]", 
      RowBox[{"-", "0.001413299884373199`"}]}]}], "}"}]}], "}"}]], "Print",
 CellChangeTimes->{
  3.6681702400927763`*^9, 3.6681713492908525`*^9, 3.668171383286277*^9, {
   3.6681738847695417`*^9, 3.668173896668346*^9}, 3.668174038525442*^9, 
   3.6681754953371778`*^9, 3.668175564562704*^9}],

Cell[BoxData[
 RowBox[{"{", "8.974061686155558`", "}"}]], "Print",
 CellChangeTimes->{
  3.6681702400927763`*^9, 3.6681713492908525`*^9, 3.668171383286277*^9, {
   3.6681738847695417`*^9, 3.668173896668346*^9}, 3.668174038525442*^9, 
   3.6681754953371778`*^9, 3.668175564890862*^9}],

Cell[BoxData["4"], "Print",
 CellChangeTimes->{
  3.6681702400927763`*^9, 3.6681713492908525`*^9, 3.668171383286277*^9, {
   3.6681738847695417`*^9, 3.668173896668346*^9}, 3.668174038525442*^9, 
   3.6681754953371778`*^9, 3.668175564890862*^9}],

Cell[BoxData[
 RowBox[{"{", 
  RowBox[{"3.7547261752337384`", ",", 
   RowBox[{"{", 
    RowBox[{
     RowBox[{"a", "\[Rule]", "0.6687665711577454`"}], ",", 
     RowBox[{"b", "\[Rule]", "0.6680957718870666`"}], ",", 
     RowBox[{"c", "\[Rule]", "0.6663115655554571`"}], ",", 
     RowBox[{"d", "\[Rule]", 
      RowBox[{"-", "0.0026163241616909616`"}]}]}], "}"}]}], "}"}]], "Print",
 CellChangeTimes->{
  3.6681702400927763`*^9, 3.6681713492908525`*^9, 3.668171383286277*^9, {
   3.6681738847695417`*^9, 3.668173896668346*^9}, 3.668174038525442*^9, 
   3.6681754953371778`*^9, 3.6681755649689956`*^9}],

Cell[BoxData[
 RowBox[{"{", "8.982664874983143`", "}"}]], "Print",
 CellChangeTimes->{
  3.6681702400927763`*^9, 3.6681713492908525`*^9, 3.668171383286277*^9, {
   3.6681738847695417`*^9, 3.668173896668346*^9}, 3.668174038525442*^9, 
   3.6681754953371778`*^9, 3.6681755652971563`*^9}],

Cell[BoxData["5"], "Print",
 CellChangeTimes->{
  3.6681702400927763`*^9, 3.6681713492908525`*^9, 3.668171383286277*^9, {
   3.6681738847695417`*^9, 3.668173896668346*^9}, 3.668174038525442*^9, 
   3.6681754953371778`*^9, 3.6681755652971563`*^9}],

Cell[BoxData[
 RowBox[{"{", 
  RowBox[{"1.007499204680522`", ",", 
   RowBox[{"{", 
    RowBox[{
     RowBox[{"a", "\[Rule]", "0.6695432963137525`"}], ",", 
     RowBox[{"b", "\[Rule]", "0.6687461821943107`"}], ",", 
     RowBox[{"c", "\[Rule]", "0.6659623075678478`"}], ",", 
     RowBox[{"d", "\[Rule]", 
      RowBox[{"-", "0.004187174688297047`"}]}]}], "}"}]}], "}"}]], "Print",
 CellChangeTimes->{
  3.6681702400927763`*^9, 3.6681713492908525`*^9, 3.668171383286277*^9, {
   3.6681738847695417`*^9, 3.668173896668346*^9}, 3.668174038525442*^9, 
   3.6681754953371778`*^9, 3.668175565375288*^9}],

Cell[BoxData[
 RowBox[{"{", "8.971130716969798`", "}"}]], "Print",
 CellChangeTimes->{
  3.6681702400927763`*^9, 3.6681713492908525`*^9, 3.668171383286277*^9, {
   3.6681738847695417`*^9, 3.668173896668346*^9}, 3.668174038525442*^9, 
   3.6681754953371778`*^9, 3.6681755656878214`*^9}],

Cell[BoxData["6"], "Print",
 CellChangeTimes->{
  3.6681702400927763`*^9, 3.6681713492908525`*^9, 3.668171383286277*^9, {
   3.6681738847695417`*^9, 3.668173896668346*^9}, 3.668174038525442*^9, 
   3.6681754953371778`*^9, 3.668175565703449*^9}],

Cell[BoxData[
 RowBox[{"{", 
  RowBox[{"1.3743545174337246`", ",", 
   RowBox[{"{", 
    RowBox[{
     RowBox[{"a", "\[Rule]", "0.6688875561560008`"}], ",", 
     RowBox[{"b", "\[Rule]", "0.6659178093090796`"}], ",", 
     RowBox[{"c", "\[Rule]", "0.6687189744325835`"}], ",", 
     RowBox[{"d", "\[Rule]", 
      RowBox[{"-", "0.0031712359991959414`"}]}]}], "}"}]}], "}"}]], "Print",
 CellChangeTimes->{
  3.6681702400927763`*^9, 3.6681713492908525`*^9, 3.668171383286277*^9, {
   3.6681738847695417`*^9, 3.668173896668346*^9}, 3.668174038525442*^9, 
   3.6681754953371778`*^9, 3.6681755657659564`*^9}],

Cell[BoxData[
 RowBox[{"{", "8.969815681760595`", "}"}]], "Print",
 CellChangeTimes->{
  3.6681702400927763`*^9, 3.6681713492908525`*^9, 3.668171383286277*^9, {
   3.6681738847695417`*^9, 3.668173896668346*^9}, 3.668174038525442*^9, 
   3.6681754953371778`*^9, 3.6681755660784883`*^9}],

Cell[BoxData["7"], "Print",
 CellChangeTimes->{
  3.6681702400927763`*^9, 3.6681713492908525`*^9, 3.668171383286277*^9, {
   3.6681738847695417`*^9, 3.668173896668346*^9}, 3.668174038525442*^9, 
   3.6681754953371778`*^9, 3.6681755660784883`*^9}],

Cell[BoxData[
 RowBox[{"{", 
  RowBox[{"3.343655390497377`", ",", 
   RowBox[{"{", 
    RowBox[{
     RowBox[{"a", "\[Rule]", "0.6698488427370121`"}], ",", 
     RowBox[{"b", "\[Rule]", "0.6684095564573412`"}], ",", 
     RowBox[{"c", "\[Rule]", "0.667061585566798`"}], ",", 
     RowBox[{"d", "\[Rule]", 
      RowBox[{"-", "0.005083074707784022`"}]}]}], "}"}]}], "}"}]], "Print",
 CellChangeTimes->{
  3.6681702400927763`*^9, 3.6681713492908525`*^9, 3.668171383286277*^9, {
   3.6681738847695417`*^9, 3.668173896668346*^9}, 3.668174038525442*^9, 
   3.6681754953371778`*^9, 3.668175566156624*^9}],

Cell[BoxData[
 RowBox[{"{", "8.975002311627222`", "}"}]], "Print",
 CellChangeTimes->{
  3.6681702400927763`*^9, 3.6681713492908525`*^9, 3.668171383286277*^9, {
   3.6681738847695417`*^9, 3.668173896668346*^9}, 3.668174038525442*^9, 
   3.6681754953371778`*^9, 3.668175566500408*^9}],

Cell[BoxData["8"], "Print",
 CellChangeTimes->{
  3.6681702400927763`*^9, 3.6681713492908525`*^9, 3.668171383286277*^9, {
   3.6681738847695417`*^9, 3.668173896668346*^9}, 3.668174038525442*^9, 
   3.6681754953371778`*^9, 3.668175566500408*^9}],

Cell[BoxData[
 RowBox[{"{", 
  RowBox[{"5.132908645387914`", ",", 
   RowBox[{"{", 
    RowBox[{
     RowBox[{"a", "\[Rule]", "0.6699380225426201`"}], ",", 
     RowBox[{"b", "\[Rule]", "0.6656189472815257`"}], ",", 
     RowBox[{"c", "\[Rule]", "0.6675180410543244`"}], ",", 
     RowBox[{"d", "\[Rule]", 
      RowBox[{"-", "0.0033178512826434353`"}]}]}], "}"}]}], "}"}]], "Print",
 CellChangeTimes->{
  3.6681702400927763`*^9, 3.6681713492908525`*^9, 3.668171383286277*^9, {
   3.6681738847695417`*^9, 3.668173896668346*^9}, 3.668174038525442*^9, 
   3.6681754953371778`*^9, 3.668175566562916*^9}],

Cell[BoxData[
 RowBox[{"{", "8.980237068248163`", "}"}]], "Print",
 CellChangeTimes->{
  3.6681702400927763`*^9, 3.6681713492908525`*^9, 3.668171383286277*^9, {
   3.6681738847695417`*^9, 3.668173896668346*^9}, 3.668174038525442*^9, 
   3.6681754953371778`*^9, 3.6681755668754487`*^9}],

Cell[BoxData["9"], "Print",
 CellChangeTimes->{
  3.6681702400927763`*^9, 3.6681713492908525`*^9, 3.668171383286277*^9, {
   3.6681738847695417`*^9, 3.668173896668346*^9}, 3.668174038525442*^9, 
   3.6681754953371778`*^9, 3.6681755668754487`*^9}],

Cell[BoxData[
 RowBox[{"{", 
  RowBox[{"2.272382352752633`", ",", 
   RowBox[{"{", 
    RowBox[{
     RowBox[{"a", "\[Rule]", "0.6648265155464955`"}], ",", 
     RowBox[{"b", "\[Rule]", "0.6648893593858569`"}], ",", 
     RowBox[{"c", "\[Rule]", "0.6680308565620221`"}], ",", 
     RowBox[{"d", "\[Rule]", "0.0015528419192250495`"}]}], "}"}]}], 
  "}"}]], "Print",
 CellChangeTimes->{
  3.6681702400927763`*^9, 3.6681713492908525`*^9, 3.668171383286277*^9, {
   3.6681738847695417`*^9, 3.668173896668346*^9}, 3.668174038525442*^9, 
   3.6681754953371778`*^9, 3.6681755669535837`*^9}],

Cell[BoxData[
 RowBox[{"{", "8.97709522966353`", "}"}]], "Print",
 CellChangeTimes->{
  3.6681702400927763`*^9, 3.6681713492908525`*^9, 3.668171383286277*^9, {
   3.6681738847695417`*^9, 3.668173896668346*^9}, 3.668174038525442*^9, 
   3.6681754953371778`*^9, 3.668175567281743*^9}],

Cell[BoxData["10"], "Print",
 CellChangeTimes->{
  3.6681702400927763`*^9, 3.6681713492908525`*^9, 3.668171383286277*^9, {
   3.6681738847695417`*^9, 3.668173896668346*^9}, 3.668174038525442*^9, 
   3.6681754953371778`*^9, 3.668175567281743*^9}],

Cell[BoxData[
 RowBox[{"{", 
  RowBox[{"3.414689684343773`", ",", 
   RowBox[{"{", 
    RowBox[{
     RowBox[{"a", "\[Rule]", "0.6675510076874098`"}], ",", 
     RowBox[{"b", "\[Rule]", "0.6661287788175814`"}], ",", 
     RowBox[{"c", "\[Rule]", "0.6668034966351403`"}], ",", 
     RowBox[{"d", "\[Rule]", 
      RowBox[{"-", "0.0015325306724610285`"}]}]}], "}"}]}], "}"}]], "Print",
 CellChangeTimes->{
  3.6681702400927763`*^9, 3.6681713492908525`*^9, 3.668171383286277*^9, {
   3.6681738847695417`*^9, 3.668173896668346*^9}, 3.668174038525442*^9, 
   3.6681754953371778`*^9, 3.6681755673598757`*^9}],

Cell[BoxData[
 RowBox[{"{", "8.984471556220207`", "}"}]], "Print",
 CellChangeTimes->{
  3.6681702400927763`*^9, 3.6681713492908525`*^9, 3.668171383286277*^9, {
   3.6681738847695417`*^9, 3.668173896668346*^9}, 3.668174038525442*^9, 
   3.6681754953371778`*^9, 3.668175567672409*^9}],

Cell[BoxData["11"], "Print",
 CellChangeTimes->{
  3.6681702400927763`*^9, 3.6681713492908525`*^9, 3.668171383286277*^9, {
   3.6681738847695417`*^9, 3.668173896668346*^9}, 3.668174038525442*^9, 
   3.6681754953371778`*^9, 3.668175567688034*^9}],

Cell[BoxData[
 RowBox[{"{", 
  RowBox[{"1.3208347717818338`", ",", 
   RowBox[{"{", 
    RowBox[{
     RowBox[{"a", "\[Rule]", "0.6686162702756607`"}], ",", 
     RowBox[{"b", "\[Rule]", "0.6666245706049181`"}], ",", 
     RowBox[{"c", "\[Rule]", "0.6673664336676634`"}], ",", 
     RowBox[{"d", "\[Rule]", 
      RowBox[{"-", "0.0035371064023503825`"}]}]}], "}"}]}], "}"}]], "Print",
 CellChangeTimes->{
  3.6681702400927763`*^9, 3.6681713492908525`*^9, 3.668171383286277*^9, {
   3.6681738847695417`*^9, 3.668173896668346*^9}, 3.668174038525442*^9, 
   3.6681754953371778`*^9, 3.6681755677661676`*^9}],

Cell[BoxData[
 RowBox[{"{", "8.972903174555583`", "}"}]], "Print",
 CellChangeTimes->{
  3.6681702400927763`*^9, 3.6681713492908525`*^9, 3.668171383286277*^9, {
   3.6681738847695417`*^9, 3.668173896668346*^9}, 3.668174038525442*^9, 
   3.6681754953371778`*^9, 3.668175568094328*^9}],

Cell[BoxData["12"], "Print",
 CellChangeTimes->{
  3.6681702400927763`*^9, 3.6681713492908525`*^9, 3.668171383286277*^9, {
   3.6681738847695417`*^9, 3.668173896668346*^9}, 3.668174038525442*^9, 
   3.6681754953371778`*^9, 3.668175568094328*^9}],

Cell[BoxData[
 RowBox[{"{", 
  RowBox[{"5.0215992795686955`", ",", 
   RowBox[{"{", 
    RowBox[{
     RowBox[{"a", "\[Rule]", "0.6668198272179694`"}], ",", 
     RowBox[{"b", "\[Rule]", "0.6657831000819532`"}], ",", 
     RowBox[{"c", "\[Rule]", "0.6667273119423338`"}], ",", 
     RowBox[{"d", "\[Rule]", 
      RowBox[{"-", "0.0002300916113101295`"}]}]}], "}"}]}], "}"}]], "Print",
 CellChangeTimes->{
  3.6681702400927763`*^9, 3.6681713492908525`*^9, 3.668171383286277*^9, {
   3.6681738847695417`*^9, 3.668173896668346*^9}, 3.668174038525442*^9, 
   3.6681754953371778`*^9, 3.6681755681724615`*^9}],

Cell[BoxData[
 RowBox[{"{", "8.98643168357497`", "}"}]], "Print",
 CellChangeTimes->{
  3.6681702400927763`*^9, 3.6681713492908525`*^9, 3.668171383286277*^9, {
   3.6681738847695417`*^9, 3.668173896668346*^9}, 3.668174038525442*^9, 
   3.6681754953371778`*^9, 3.6681755685006227`*^9}],

Cell[BoxData["13"], "Print",
 CellChangeTimes->{
  3.6681702400927763`*^9, 3.6681713492908525`*^9, 3.668171383286277*^9, {
   3.6681738847695417`*^9, 3.668173896668346*^9}, 3.668174038525442*^9, 
   3.6681754953371778`*^9, 3.668175568516251*^9}],

Cell[BoxData[
 RowBox[{"{", 
  RowBox[{"1.1242697953231942`", ",", 
   RowBox[{"{", 
    RowBox[{
     RowBox[{"a", "\[Rule]", "0.6678937882367463`"}], ",", 
     RowBox[{"b", "\[Rule]", "0.6673741574660864`"}], ",", 
     RowBox[{"c", "\[Rule]", "0.6670276106739392`"}], ",", 
     RowBox[{"d", "\[Rule]", 
      RowBox[{"-", "0.00019683526299257942`"}]}]}], "}"}]}], "}"}]], "Print",
 CellChangeTimes->{
  3.6681702400927763`*^9, 3.6681713492908525`*^9, 3.668171383286277*^9, {
   3.6681738847695417`*^9, 3.668173896668346*^9}, 3.668174038525442*^9, 
   3.6681754953371778`*^9, 3.6681755685943823`*^9}],

Cell[BoxData[
 RowBox[{"{", "8.970144859339813`", "}"}]], "Print",
 CellChangeTimes->{
  3.6681702400927763`*^9, 3.6681713492908525`*^9, 3.668171383286277*^9, {
   3.6681738847695417`*^9, 3.668173896668346*^9}, 3.668174038525442*^9, 
   3.6681754953371778`*^9, 3.668175568922541*^9}],

Cell[BoxData["14"], "Print",
 CellChangeTimes->{
  3.6681702400927763`*^9, 3.6681713492908525`*^9, 3.668171383286277*^9, {
   3.6681738847695417`*^9, 3.668173896668346*^9}, 3.668174038525442*^9, 
   3.6681754953371778`*^9, 3.668175568922541*^9}],

Cell[BoxData[
 RowBox[{"{", 
  RowBox[{"3.1848856003916466`", ",", 
   RowBox[{"{", 
    RowBox[{
     RowBox[{"a", "\[Rule]", "0.6679054441599237`"}], ",", 
     RowBox[{"b", "\[Rule]", "0.6665017918986407`"}], ",", 
     RowBox[{"c", "\[Rule]", "0.6688898904309819`"}], ",", 
     RowBox[{"d", "\[Rule]", 
      RowBox[{"-", "0.003548690005938611`"}]}]}], "}"}]}], "}"}]], "Print",
 CellChangeTimes->{
  3.6681702400927763`*^9, 3.6681713492908525`*^9, 3.668171383286277*^9, {
   3.6681738847695417`*^9, 3.668173896668346*^9}, 3.668174038525442*^9, 
   3.6681754953371778`*^9, 3.6681755689850492`*^9}],

Cell[BoxData[
 RowBox[{"{", "8.979547438212506`", "}"}]], "Print",
 CellChangeTimes->{
  3.6681702400927763`*^9, 3.6681713492908525`*^9, 3.668171383286277*^9, {
   3.6681738847695417`*^9, 3.668173896668346*^9}, 3.668174038525442*^9, 
   3.6681754953371778`*^9, 3.6681755693132076`*^9}],

Cell[BoxData["15"], "Print",
 CellChangeTimes->{
  3.6681702400927763`*^9, 3.6681713492908525`*^9, 3.668171383286277*^9, {
   3.6681738847695417`*^9, 3.668173896668346*^9}, 3.668174038525442*^9, 
   3.6681754953371778`*^9, 3.6681755693132076`*^9}],

Cell[BoxData[
 RowBox[{"{", 
  RowBox[{"3.389144394661215`", ",", 
   RowBox[{"{", 
    RowBox[{
     RowBox[{"a", "\[Rule]", "0.6685489150934291`"}], ",", 
     RowBox[{"b", "\[Rule]", "0.6676278510807342`"}], ",", 
     RowBox[{"c", "\[Rule]", "0.6687352437213654`"}], ",", 
     RowBox[{"d", "\[Rule]", 
      RowBox[{"-", "0.0037777190790572166`"}]}]}], "}"}]}], "}"}]], "Print",
 CellChangeTimes->{
  3.6681702400927763`*^9, 3.6681713492908525`*^9, 3.668171383286277*^9, {
   3.6681738847695417`*^9, 3.668173896668346*^9}, 3.668174038525442*^9, 
   3.6681754953371778`*^9, 3.668175569375715*^9}],

Cell[BoxData[
 RowBox[{"{", "8.972335931301279`", "}"}]], "Print",
 CellChangeTimes->{
  3.6681702400927763`*^9, 3.6681713492908525`*^9, 3.668171383286277*^9, {
   3.6681738847695417`*^9, 3.668173896668346*^9}, 3.668174038525442*^9, 
   3.6681754953371778`*^9, 3.6681755697038746`*^9}],

Cell[BoxData["16"], "Print",
 CellChangeTimes->{
  3.6681702400927763`*^9, 3.6681713492908525`*^9, 3.668171383286277*^9, {
   3.6681738847695417`*^9, 3.668173896668346*^9}, 3.668174038525442*^9, 
   3.6681754953371778`*^9, 3.6681755697195015`*^9}],

Cell[BoxData[
 RowBox[{"{", 
  RowBox[{"3.7027417366032194`", ",", 
   RowBox[{"{", 
    RowBox[{
     RowBox[{"a", "\[Rule]", "0.6668366610180966`"}], ",", 
     RowBox[{"b", "\[Rule]", "0.6672965172243912`"}], ",", 
     RowBox[{"c", "\[Rule]", "0.6689909749089761`"}], ",", 
     RowBox[{"d", "\[Rule]", 
      RowBox[{"-", "0.003636894832388965`"}]}]}], "}"}]}], "}"}]], "Print",
 CellChangeTimes->{
  3.6681702400927763`*^9, 3.6681713492908525`*^9, 3.668171383286277*^9, {
   3.6681738847695417`*^9, 3.668173896668346*^9}, 3.668174038525442*^9, 
   3.6681754953371778`*^9, 3.668175569782007*^9}],

Cell[BoxData[
 RowBox[{"{", "8.969787954432569`", "}"}]], "Print",
 CellChangeTimes->{
  3.6681702400927763`*^9, 3.6681713492908525`*^9, 3.668171383286277*^9, {
   3.6681738847695417`*^9, 3.668173896668346*^9}, 3.668174038525442*^9, 
   3.6681754953371778`*^9, 3.6681755701101685`*^9}],

Cell[BoxData["17"], "Print",
 CellChangeTimes->{
  3.6681702400927763`*^9, 3.6681713492908525`*^9, 3.668171383286277*^9, {
   3.6681738847695417`*^9, 3.668173896668346*^9}, 3.668174038525442*^9, 
   3.6681754953371778`*^9, 3.6681755701101685`*^9}],

Cell[BoxData[
 RowBox[{"{", 
  RowBox[{"5.307806504145667`", ",", 
   RowBox[{"{", 
    RowBox[{
     RowBox[{"a", "\[Rule]", "0.6660824391753908`"}], ",", 
     RowBox[{"b", "\[Rule]", "0.6672643772519937`"}], ",", 
     RowBox[{"c", "\[Rule]", "0.6706525921241808`"}], ",", 
     RowBox[{"d", "\[Rule]", 
      RowBox[{"-", "0.004018357198913082`"}]}]}], "}"}]}], "}"}]], "Print",
 CellChangeTimes->{
  3.6681702400927763`*^9, 3.6681713492908525`*^9, 3.668171383286277*^9, {
   3.6681738847695417`*^9, 3.668173896668346*^9}, 3.668174038525442*^9, 
   3.6681754953371778`*^9, 3.668175570188302*^9}],

Cell[BoxData[
 RowBox[{"{", "8.962178461126605`", "}"}]], "Print",
 CellChangeTimes->{
  3.6681702400927763`*^9, 3.6681713492908525`*^9, 3.668171383286277*^9, {
   3.6681738847695417`*^9, 3.668173896668346*^9}, 3.668174038525442*^9, 
   3.6681754953371778`*^9, 3.6681755705008345`*^9}],

Cell[BoxData["18"], "Print",
 CellChangeTimes->{
  3.6681702400927763`*^9, 3.6681713492908525`*^9, 3.668171383286277*^9, {
   3.6681738847695417`*^9, 3.668173896668346*^9}, 3.668174038525442*^9, 
   3.6681754953371778`*^9, 3.6681755705008345`*^9}],

Cell[BoxData[
 RowBox[{"{", 
  RowBox[{"2.063273954288368`", ",", 
   RowBox[{"{", 
    RowBox[{
     RowBox[{"a", "\[Rule]", "0.6692575233913038`"}], ",", 
     RowBox[{"b", "\[Rule]", "0.669047921503109`"}], ",", 
     RowBox[{"c", "\[Rule]", "0.6705760478377292`"}], ",", 
     RowBox[{"d", "\[Rule]", 
      RowBox[{"-", "0.007741034938290334`"}]}]}], "}"}]}], "}"}]], "Print",
 CellChangeTimes->{
  3.6681702400927763`*^9, 3.6681713492908525`*^9, 3.668171383286277*^9, {
   3.6681738847695417`*^9, 3.668173896668346*^9}, 3.668174038525442*^9, 
   3.6681754953371778`*^9, 3.6681755705789676`*^9}],

Cell[BoxData[
 RowBox[{"{", "8.964519314952277`", "}"}]], "Print",
 CellChangeTimes->{
  3.6681702400927763`*^9, 3.6681713492908525`*^9, 3.668171383286277*^9, {
   3.6681738847695417`*^9, 3.668173896668346*^9}, 3.668174038525442*^9, 
   3.6681754953371778`*^9, 3.6681755708758745`*^9}],

Cell[BoxData["19"], "Print",
 CellChangeTimes->{
  3.6681702400927763`*^9, 3.6681713492908525`*^9, 3.668171383286277*^9, {
   3.6681738847695417`*^9, 3.668173896668346*^9}, 3.668174038525442*^9, 
   3.6681754953371778`*^9, 3.6681755708915005`*^9}],

Cell[BoxData[
 RowBox[{"{", 
  RowBox[{"13.32963563569162`", ",", 
   RowBox[{"{", 
    RowBox[{
     RowBox[{"a", "\[Rule]", "0.6649804118091228`"}], ",", 
     RowBox[{"b", "\[Rule]", "0.6686905119391909`"}], ",", 
     RowBox[{"c", "\[Rule]", "0.6669083987428356`"}], ",", 
     RowBox[{"d", "\[Rule]", 
      RowBox[{"-", "0.0007973878707643092`"}]}]}], "}"}]}], "}"}]], "Print",
 CellChangeTimes->{
  3.6681702400927763`*^9, 3.6681713492908525`*^9, 3.668171383286277*^9, {
   3.6681738847695417`*^9, 3.668173896668346*^9}, 3.668174038525442*^9, 
   3.6681754953371778`*^9, 3.668175570954008*^9}],

Cell[BoxData[
 RowBox[{"{", "8.973464329982422`", "}"}]], "Print",
 CellChangeTimes->{
  3.6681702400927763`*^9, 3.6681713492908525`*^9, 3.668171383286277*^9, {
   3.6681738847695417`*^9, 3.668173896668346*^9}, 3.668174038525442*^9, 
   3.6681754953371778`*^9, 3.6681755712821684`*^9}],

Cell[BoxData["20"], "Print",
 CellChangeTimes->{
  3.6681702400927763`*^9, 3.6681713492908525`*^9, 3.668171383286277*^9, {
   3.6681738847695417`*^9, 3.668173896668346*^9}, 3.668174038525442*^9, 
   3.6681754953371778`*^9, 3.6681755712821684`*^9}],

Cell[BoxData[
 RowBox[{"{", 
  RowBox[{"1.3488226689328677`", ",", 
   RowBox[{"{", 
    RowBox[{
     RowBox[{"a", "\[Rule]", "0.6673322132210201`"}], ",", 
     RowBox[{"b", "\[Rule]", "0.6660375662061262`"}], ",", 
     RowBox[{"c", "\[Rule]", "0.6682758284675165`"}], ",", 
     RowBox[{"d", "\[Rule]", 
      RowBox[{"-", "0.002862926510485455`"}]}]}], "}"}]}], "}"}]], "Print",
 CellChangeTimes->{
  3.6681702400927763`*^9, 3.6681713492908525`*^9, 3.668171383286277*^9, {
   3.6681738847695417`*^9, 3.668173896668346*^9}, 3.668174038525442*^9, 
   3.6681754953371778`*^9, 3.6681755713603015`*^9}],

Cell[BoxData[
 RowBox[{"{", "8.983955186201513`", "}"}]], "Print",
 CellChangeTimes->{
  3.6681702400927763`*^9, 3.6681713492908525`*^9, 3.668171383286277*^9, {
   3.6681738847695417`*^9, 3.668173896668346*^9}, 3.668174038525442*^9, 
   3.6681754953371778`*^9, 3.6681755716415834`*^9}],

Cell[BoxData["21"], "Print",
 CellChangeTimes->{
  3.6681702400927763`*^9, 3.6681713492908525`*^9, 3.668171383286277*^9, {
   3.6681738847695417`*^9, 3.668173896668346*^9}, 3.668174038525442*^9, 
   3.6681754953371778`*^9, 3.6681755716572075`*^9}],

Cell[BoxData[
 RowBox[{"{", 
  RowBox[{"1.020265229172909`", ",", 
   RowBox[{"{", 
    RowBox[{
     RowBox[{"a", "\[Rule]", "0.6675238862728842`"}], ",", 
     RowBox[{"b", "\[Rule]", "0.665622645350631`"}], ",", 
     RowBox[{"c", "\[Rule]", "0.6663632682358575`"}], ",", 
     RowBox[{"d", "\[Rule]", 
      RowBox[{"-", "0.00019549068081797428`"}]}]}], "}"}]}], "}"}]], "Print",
 CellChangeTimes->{
  3.6681702400927763`*^9, 3.6681713492908525`*^9, 3.668171383286277*^9, {
   3.6681738847695417`*^9, 3.668173896668346*^9}, 3.668174038525442*^9, 
   3.6681754953371778`*^9, 3.668175571719716*^9}],

Cell[BoxData[
 RowBox[{"{", "8.986302995263118`", "}"}]], "Print",
 CellChangeTimes->{
  3.6681702400927763`*^9, 3.6681713492908525`*^9, 3.668171383286277*^9, {
   3.6681738847695417`*^9, 3.668173896668346*^9}, 3.668174038525442*^9, 
   3.6681754953371778`*^9, 3.6681755720478773`*^9}],

Cell[BoxData["22"], "Print",
 CellChangeTimes->{
  3.6681702400927763`*^9, 3.6681713492908525`*^9, 3.668171383286277*^9, {
   3.6681738847695417`*^9, 3.668173896668346*^9}, 3.668174038525442*^9, 
   3.6681754953371778`*^9, 3.6681755720635004`*^9}],

Cell[BoxData[
 RowBox[{"{", 
  RowBox[{"1.3891168572340165`", ",", 
   RowBox[{"{", 
    RowBox[{
     RowBox[{"a", "\[Rule]", "0.6681207885728356`"}], ",", 
     RowBox[{"b", "\[Rule]", "0.6667659056045341`"}], ",", 
     RowBox[{"c", "\[Rule]", "0.6646805269973824`"}], ",", 
     RowBox[{"d", "\[Rule]", "0.0003783808297724808`"}]}], "}"}]}], 
  "}"}]], "Print",
 CellChangeTimes->{
  3.6681702400927763`*^9, 3.6681713492908525`*^9, 3.668171383286277*^9, {
   3.6681738847695417`*^9, 3.668173896668346*^9}, 3.668174038525442*^9, 
   3.6681754953371778`*^9, 3.6681755721260066`*^9}],

Cell[BoxData[
 RowBox[{"{", "8.97739061742644`", "}"}]], "Print",
 CellChangeTimes->{
  3.6681702400927763`*^9, 3.6681713492908525`*^9, 3.668171383286277*^9, {
   3.6681738847695417`*^9, 3.668173896668346*^9}, 3.668174038525442*^9, 
   3.6681754953371778`*^9, 3.6681755724541683`*^9}],

Cell[BoxData["23"], "Print",
 CellChangeTimes->{
  3.6681702400927763`*^9, 3.6681713492908525`*^9, 3.668171383286277*^9, {
   3.6681738847695417`*^9, 3.668173896668346*^9}, 3.668174038525442*^9, 
   3.6681754953371778`*^9, 3.6681755724541683`*^9}],

Cell[BoxData[
 RowBox[{"{", 
  RowBox[{"2.898554519922682`", ",", 
   RowBox[{"{", 
    RowBox[{
     RowBox[{"a", "\[Rule]", "0.6668106732944165`"}], ",", 
     RowBox[{"b", "\[Rule]", "0.6686122239395585`"}], ",", 
     RowBox[{"c", "\[Rule]", "0.6703524066911429`"}], ",", 
     RowBox[{"d", "\[Rule]", 
      RowBox[{"-", "0.004671427332587075`"}]}]}], "}"}]}], "}"}]], "Print",
 CellChangeTimes->{
  3.6681702400927763`*^9, 3.6681713492908525`*^9, 3.668171383286277*^9, {
   3.6681738847695417`*^9, 3.668173896668346*^9}, 3.668174038525442*^9, 
   3.6681754953371778`*^9, 3.668175572532301*^9}],

Cell[BoxData[
 RowBox[{"{", "8.964365358006852`", "}"}]], "Print",
 CellChangeTimes->{
  3.6681702400927763`*^9, 3.6681713492908525`*^9, 3.668171383286277*^9, {
   3.6681738847695417`*^9, 3.668173896668346*^9}, 3.668174038525442*^9, 
   3.6681754953371778`*^9, 3.6681755728448343`*^9}],

Cell[BoxData["24"], "Print",
 CellChangeTimes->{
  3.6681702400927763`*^9, 3.6681713492908525`*^9, 3.668171383286277*^9, {
   3.6681738847695417`*^9, 3.668173896668346*^9}, 3.668174038525442*^9, 
   3.6681754953371778`*^9, 3.6681755728604603`*^9}],

Cell[BoxData[
 RowBox[{"{", 
  RowBox[{"0.28667323934889666`", ",", 
   RowBox[{"{", 
    RowBox[{
     RowBox[{"a", "\[Rule]", "0.6678841986751733`"}], ",", 
     RowBox[{"b", "\[Rule]", "0.6685392341720972`"}], ",", 
     RowBox[{"c", "\[Rule]", "0.6714553055727637`"}], ",", 
     RowBox[{"d", "\[Rule]", 
      RowBox[{"-", "0.006026377182280407`"}]}]}], "}"}]}], "}"}]], "Print",
 CellChangeTimes->{
  3.6681702400927763`*^9, 3.6681713492908525`*^9, 3.668171383286277*^9, {
   3.6681738847695417`*^9, 3.668173896668346*^9}, 3.668174038525442*^9, 
   3.6681754953371778`*^9, 3.6681755729229665`*^9}],

Cell[BoxData[
 RowBox[{"{", "8.972050554376134`", "}"}]], "Print",
 CellChangeTimes->{
  3.6681702400927763`*^9, 3.6681713492908525`*^9, 3.668171383286277*^9, {
   3.6681738847695417`*^9, 3.668173896668346*^9}, 3.668174038525442*^9, 
   3.6681754953371778`*^9, 3.6681755732511272`*^9}],

Cell[BoxData["25"], "Print",
 CellChangeTimes->{
  3.6681702400927763`*^9, 3.6681713492908525`*^9, 3.668171383286277*^9, {
   3.6681738847695417`*^9, 3.668173896668346*^9}, 3.668174038525442*^9, 
   3.6681754953371778`*^9, 3.6681755732511272`*^9}],

Cell[BoxData[
 RowBox[{"{", 
  RowBox[{"8.583576302424701`", ",", 
   RowBox[{"{", 
    RowBox[{
     RowBox[{"a", "\[Rule]", "0.6655135303547066`"}], ",", 
     RowBox[{"b", "\[Rule]", "0.6677612615697467`"}], ",", 
     RowBox[{"c", "\[Rule]", "0.6684150784571489`"}], ",", 
     RowBox[{"d", "\[Rule]", 
      RowBox[{"-", "0.0004312810449425499`"}]}]}], "}"}]}], "}"}]], "Print",
 CellChangeTimes->{
  3.6681702400927763`*^9, 3.6681713492908525`*^9, 3.668171383286277*^9, {
   3.6681738847695417`*^9, 3.668173896668346*^9}, 3.668174038525442*^9, 
   3.6681754953371778`*^9, 3.668175573329262*^9}],

Cell[BoxData[
 RowBox[{"{", "8.980973010546183`", "}"}]], "Print",
 CellChangeTimes->{
  3.6681702400927763`*^9, 3.6681713492908525`*^9, 3.668171383286277*^9, {
   3.6681738847695417`*^9, 3.668173896668346*^9}, 3.668174038525442*^9, 
   3.6681754953371778`*^9, 3.6681755736574197`*^9}],

Cell[BoxData["26"], "Print",
 CellChangeTimes->{
  3.6681702400927763`*^9, 3.6681713492908525`*^9, 3.668171383286277*^9, {
   3.6681738847695417`*^9, 3.668173896668346*^9}, 3.668174038525442*^9, 
   3.6681754953371778`*^9, 3.668175573673047*^9}],

Cell[BoxData[
 RowBox[{"{", 
  RowBox[{"6.5852125950403995`", ",", 
   RowBox[{"{", 
    RowBox[{
     RowBox[{"a", "\[Rule]", "0.66867097779725`"}], ",", 
     RowBox[{"b", "\[Rule]", "0.66721599167058`"}], ",", 
     RowBox[{"c", "\[Rule]", "0.6688288876670833`"}], ",", 
     RowBox[{"d", "\[Rule]", 
      RowBox[{"-", "0.005415208074233311`"}]}]}], "}"}]}], "}"}]], "Print",
 CellChangeTimes->{
  3.6681702400927763`*^9, 3.6681713492908525`*^9, 3.668171383286277*^9, {
   3.6681738847695417`*^9, 3.668173896668346*^9}, 3.668174038525442*^9, 
   3.6681754953371778`*^9, 3.668175573751179*^9}],

Cell[BoxData[
 RowBox[{"{", "8.968522934708055`", "}"}]], "Print",
 CellChangeTimes->{
  3.6681702400927763`*^9, 3.6681713492908525`*^9, 3.668171383286277*^9, {
   3.6681738847695417`*^9, 3.668173896668346*^9}, 3.668174038525442*^9, 
   3.6681754953371778`*^9, 3.6681755740480876`*^9}],

Cell[BoxData["27"], "Print",
 CellChangeTimes->{
  3.6681702400927763`*^9, 3.6681713492908525`*^9, 3.668171383286277*^9, {
   3.6681738847695417`*^9, 3.668173896668346*^9}, 3.668174038525442*^9, 
   3.6681754953371778`*^9, 3.6681755740480876`*^9}],

Cell[BoxData[
 RowBox[{"{", 
  RowBox[{"2.5807112404790886`", ",", 
   RowBox[{"{", 
    RowBox[{
     RowBox[{"a", "\[Rule]", "0.6680674117656752`"}], ",", 
     RowBox[{"b", "\[Rule]", "0.6660702122960074`"}], ",", 
     RowBox[{"c", "\[Rule]", "0.6696795329213167`"}], ",", 
     RowBox[{"d", "\[Rule]", 
      RowBox[{"-", "0.00474081694047421`"}]}]}], "}"}]}], "}"}]], "Print",
 CellChangeTimes->{
  3.6681702400927763`*^9, 3.6681713492908525`*^9, 3.668171383286277*^9, {
   3.6681738847695417`*^9, 3.668173896668346*^9}, 3.668174038525442*^9, 
   3.6681754953371778`*^9, 3.668175574110594*^9}],

Cell[BoxData[
 RowBox[{"{", "8.964456571863124`", "}"}]], "Print",
 CellChangeTimes->{
  3.6681702400927763`*^9, 3.6681713492908525`*^9, 3.668171383286277*^9, {
   3.6681738847695417`*^9, 3.668173896668346*^9}, 3.668174038525442*^9, 
   3.6681754953371778`*^9, 3.6681755744387546`*^9}],

Cell[BoxData["28"], "Print",
 CellChangeTimes->{
  3.6681702400927763`*^9, 3.6681713492908525`*^9, 3.668171383286277*^9, {
   3.6681738847695417`*^9, 3.668173896668346*^9}, 3.668174038525442*^9, 
   3.6681754953371778`*^9, 3.6681755744543796`*^9}],

Cell[BoxData[
 RowBox[{"{", 
  RowBox[{"3.0820326500075312`", ",", 
   RowBox[{"{", 
    RowBox[{
     RowBox[{"a", "\[Rule]", "0.6654962816518449`"}], ",", 
     RowBox[{"b", "\[Rule]", "0.6666050744193264`"}], ",", 
     RowBox[{"c", "\[Rule]", "0.6687497887877394`"}], ",", 
     RowBox[{"d", "\[Rule]", "0.0008363996615548634`"}]}], "}"}]}], 
  "}"}]], "Print",
 CellChangeTimes->{
  3.6681702400927763`*^9, 3.6681713492908525`*^9, 3.668171383286277*^9, {
   3.6681738847695417`*^9, 3.668173896668346*^9}, 3.668174038525442*^9, 
   3.6681754953371778`*^9, 3.668175574532514*^9}],

Cell[BoxData[
 RowBox[{"{", "8.974333324155516`", "}"}]], "Print",
 CellChangeTimes->{
  3.6681702400927763`*^9, 3.6681713492908525`*^9, 3.668171383286277*^9, {
   3.6681738847695417`*^9, 3.668173896668346*^9}, 3.668174038525442*^9, 
   3.6681754953371778`*^9, 3.668175574845048*^9}],

Cell[BoxData["29"], "Print",
 CellChangeTimes->{
  3.6681702400927763`*^9, 3.6681713492908525`*^9, 3.668171383286277*^9, {
   3.6681738847695417`*^9, 3.668173896668346*^9}, 3.668174038525442*^9, 
   3.6681754953371778`*^9, 3.6681755748606725`*^9}],

Cell[BoxData[
 RowBox[{"{", 
  RowBox[{"3.218892984856577`", ",", 
   RowBox[{"{", 
    RowBox[{
     RowBox[{"a", "\[Rule]", "0.6677235457259386`"}], ",", 
     RowBox[{"b", "\[Rule]", "0.6684709888896018`"}], ",", 
     RowBox[{"c", "\[Rule]", "0.6683686570986244`"}], ",", 
     RowBox[{"d", "\[Rule]", 
      RowBox[{"-", "0.004045433815573583`"}]}]}], "}"}]}], "}"}]], "Print",
 CellChangeTimes->{
  3.6681702400927763`*^9, 3.6681713492908525`*^9, 3.668171383286277*^9, {
   3.6681738847695417`*^9, 3.668173896668346*^9}, 3.668174038525442*^9, 
   3.6681754953371778`*^9, 3.6681755749231796`*^9}],

Cell[BoxData[
 RowBox[{"{", "8.980960209051254`", "}"}]], "Print",
 CellChangeTimes->{
  3.6681702400927763`*^9, 3.6681713492908525`*^9, 3.668171383286277*^9, {
   3.6681738847695417`*^9, 3.668173896668346*^9}, 3.668174038525442*^9, 
   3.6681754953371778`*^9, 3.66817557525134*^9}],

Cell[BoxData["30"], "Print",
 CellChangeTimes->{
  3.6681702400927763`*^9, 3.6681713492908525`*^9, 3.668171383286277*^9, {
   3.6681738847695417`*^9, 3.668173896668346*^9}, 3.668174038525442*^9, 
   3.6681754953371778`*^9, 3.66817557525134*^9}],

Cell[BoxData[
 RowBox[{"{", 
  RowBox[{"1.3335012724745132`", ",", 
   RowBox[{"{", 
    RowBox[{
     RowBox[{"a", "\[Rule]", "0.6692094173930051`"}], ",", 
     RowBox[{"b", "\[Rule]", "0.6672218596800986`"}], ",", 
     RowBox[{"c", "\[Rule]", "0.6679481791997157`"}], ",", 
     RowBox[{"d", "\[Rule]", 
      RowBox[{"-", "0.003761373036184162`"}]}]}], "}"}]}], "}"}]], "Print",
 CellChangeTimes->{
  3.6681702400927763`*^9, 3.6681713492908525`*^9, 3.668171383286277*^9, {
   3.6681738847695417`*^9, 3.668173896668346*^9}, 3.668174038525442*^9, 
   3.6681754953371778`*^9, 3.6681755753294744`*^9}],

Cell[BoxData[
 RowBox[{"{", "8.977615295227451`", "}"}]], "Print",
 CellChangeTimes->{
  3.6681702400927763`*^9, 3.6681713492908525`*^9, 3.668171383286277*^9, {
   3.6681738847695417`*^9, 3.668173896668346*^9}, 3.668174038525442*^9, 
   3.6681754953371778`*^9, 3.6681755756576324`*^9}],

Cell[BoxData["31"], "Print",
 CellChangeTimes->{
  3.6681702400927763`*^9, 3.6681713492908525`*^9, 3.668171383286277*^9, {
   3.6681738847695417`*^9, 3.668173896668346*^9}, 3.668174038525442*^9, 
   3.6681754953371778`*^9, 3.6681755756576324`*^9}],

Cell[BoxData[
 RowBox[{"{", 
  RowBox[{"7.3036685196236455`", ",", 
   RowBox[{"{", 
    RowBox[{
     RowBox[{"a", "\[Rule]", "0.6648240647192245`"}], ",", 
     RowBox[{"b", "\[Rule]", "0.6677669013855124`"}], ",", 
     RowBox[{"c", "\[Rule]", "0.669147113670594`"}], ",", 
     RowBox[{"d", "\[Rule]", 
      RowBox[{"-", "0.0012966249412679903`"}]}]}], "}"}]}], "}"}]], "Print",
 CellChangeTimes->{
  3.6681702400927763`*^9, 3.6681713492908525`*^9, 3.668171383286277*^9, {
   3.6681738847695417`*^9, 3.668173896668346*^9}, 3.668174038525442*^9, 
   3.6681754953371778`*^9, 3.6681755757357674`*^9}],

Cell[BoxData[
 RowBox[{"{", "8.981322960846333`", "}"}]], "Print",
 CellChangeTimes->{
  3.6681702400927763`*^9, 3.6681713492908525`*^9, 3.668171383286277*^9, {
   3.6681738847695417`*^9, 3.668173896668346*^9}, 3.668174038525442*^9, 
   3.6681754953371778`*^9, 3.668175576063927*^9}],

Cell[BoxData["32"], "Print",
 CellChangeTimes->{
  3.6681702400927763`*^9, 3.6681713492908525`*^9, 3.668171383286277*^9, {
   3.6681738847695417`*^9, 3.668173896668346*^9}, 3.668174038525442*^9, 
   3.6681754953371778`*^9, 3.668175576063927*^9}],

Cell[BoxData[
 RowBox[{"{", 
  RowBox[{"3.1594560546712382`", ",", 
   RowBox[{"{", 
    RowBox[{
     RowBox[{"a", "\[Rule]", "0.6682416403353438`"}], ",", 
     RowBox[{"b", "\[Rule]", "0.6666061228233273`"}], ",", 
     RowBox[{"c", "\[Rule]", "0.6670688066357302`"}], ",", 
     RowBox[{"d", "\[Rule]", 
      RowBox[{"-", "0.004123095639969958`"}]}]}], "}"}]}], "}"}]], "Print",
 CellChangeTimes->{
  3.6681702400927763`*^9, 3.6681713492908525`*^9, 3.668171383286277*^9, {
   3.6681738847695417`*^9, 3.668173896668346*^9}, 3.668174038525442*^9, 
   3.6681754953371778`*^9, 3.668175576142061*^9}],

Cell[BoxData[
 RowBox[{"{", "8.970830789993403`", "}"}]], "Print",
 CellChangeTimes->{
  3.6681702400927763`*^9, 3.6681713492908525`*^9, 3.668171383286277*^9, {
   3.6681738847695417`*^9, 3.668173896668346*^9}, 3.668174038525442*^9, 
   3.6681754953371778`*^9, 3.6681755764389668`*^9}],

Cell[BoxData["33"], "Print",
 CellChangeTimes->{
  3.6681702400927763`*^9, 3.6681713492908525`*^9, 3.668171383286277*^9, {
   3.6681738847695417`*^9, 3.668173896668346*^9}, 3.668174038525442*^9, 
   3.6681754953371778`*^9, 3.668175576452069*^9}],

Cell[BoxData[
 RowBox[{"{", 
  RowBox[{"5.927386583527749`", ",", 
   RowBox[{"{", 
    RowBox[{
     RowBox[{"a", "\[Rule]", "0.665756405042094`"}], ",", 
     RowBox[{"b", "\[Rule]", "0.6686103842893004`"}], ",", 
     RowBox[{"c", "\[Rule]", "0.6678381518353422`"}], ",", 
     RowBox[{"d", "\[Rule]", 
      RowBox[{"-", "0.003357071073721479`"}]}]}], "}"}]}], "}"}]], "Print",
 CellChangeTimes->{
  3.6681702400927763`*^9, 3.6681713492908525`*^9, 3.668171383286277*^9, {
   3.6681738847695417`*^9, 3.668173896668346*^9}, 3.668174038525442*^9, 
   3.6681754953371778`*^9, 3.668175576522255*^9}],

Cell[BoxData[
 RowBox[{"{", "8.98065180399685`", "}"}]], "Print",
 CellChangeTimes->{
  3.6681702400927763`*^9, 3.6681713492908525`*^9, 3.668171383286277*^9, {
   3.6681738847695417`*^9, 3.668173896668346*^9}, 3.668174038525442*^9, 
   3.6681754953371778`*^9, 3.6681755768596525`*^9}],

Cell[BoxData["34"], "Print",
 CellChangeTimes->{
  3.6681702400927763`*^9, 3.6681713492908525`*^9, 3.668171383286277*^9, {
   3.6681738847695417`*^9, 3.668173896668346*^9}, 3.668174038525442*^9, 
   3.6681754953371778`*^9, 3.6681755768641653`*^9}],

Cell[BoxData[
 RowBox[{"{", 
  RowBox[{"3.661188701623283`", ",", 
   RowBox[{"{", 
    RowBox[{
     RowBox[{"a", "\[Rule]", "0.6675885496496629`"}], ",", 
     RowBox[{"b", "\[Rule]", "0.6690979997809914`"}], ",", 
     RowBox[{"c", "\[Rule]", "0.6697575429032665`"}], ",", 
     RowBox[{"d", "\[Rule]", 
      RowBox[{"-", "0.0054489892604415325`"}]}]}], "}"}]}], "}"}]], "Print",
 CellChangeTimes->{
  3.6681702400927763`*^9, 3.6681713492908525`*^9, 3.668171383286277*^9, {
   3.6681738847695417`*^9, 3.668173896668346*^9}, 3.668174038525442*^9, 
   3.6681754953371778`*^9, 3.6681755769463844`*^9}],

Cell[BoxData[
 RowBox[{"{", "8.973629607289823`", "}"}]], "Print",
 CellChangeTimes->{
  3.6681702400927763`*^9, 3.6681713492908525`*^9, 3.668171383286277*^9, {
   3.6681738847695417`*^9, 3.668173896668346*^9}, 3.668174038525442*^9, 
   3.6681754953371778`*^9, 3.668175577282277*^9}],

Cell[BoxData["35"], "Print",
 CellChangeTimes->{
  3.6681702400927763`*^9, 3.6681713492908525`*^9, 3.668171383286277*^9, {
   3.6681738847695417`*^9, 3.668173896668346*^9}, 3.668174038525442*^9, 
   3.6681754953371778`*^9, 3.668175577282277*^9}],

Cell[BoxData[
 RowBox[{"{", 
  RowBox[{"4.471228330523118`", ",", 
   RowBox[{"{", 
    RowBox[{
     RowBox[{"a", "\[Rule]", "0.6688576147182435`"}], ",", 
     RowBox[{"b", "\[Rule]", "0.6687260404345505`"}], ",", 
     RowBox[{"c", "\[Rule]", "0.6681215914587594`"}], ",", 
     RowBox[{"d", "\[Rule]", 
      RowBox[{"-", "0.004464309582959762`"}]}]}], "}"}]}], "}"}]], "Print",
 CellChangeTimes->{
  3.6681702400927763`*^9, 3.6681713492908525`*^9, 3.668171383286277*^9, {
   3.6681738847695417`*^9, 3.668173896668346*^9}, 3.668174038525442*^9, 
   3.6681754953371778`*^9, 3.668175577360774*^9}],

Cell[BoxData[
 RowBox[{"{", "8.979002555410192`", "}"}]], "Print",
 CellChangeTimes->{
  3.6681702400927763`*^9, 3.6681713492908525`*^9, 3.668171383286277*^9, {
   3.6681738847695417`*^9, 3.668173896668346*^9}, 3.668174038525442*^9, 
   3.6681754953371778`*^9, 3.6681755776733084`*^9}],

Cell[BoxData["36"], "Print",
 CellChangeTimes->{
  3.6681702400927763`*^9, 3.6681713492908525`*^9, 3.668171383286277*^9, {
   3.6681738847695417`*^9, 3.668173896668346*^9}, 3.668174038525442*^9, 
   3.6681754953371778`*^9, 3.6681755776889334`*^9}],

Cell[BoxData[
 RowBox[{"{", 
  RowBox[{"5.125650565644228`", ",", 
   RowBox[{"{", 
    RowBox[{
     RowBox[{"a", "\[Rule]", "0.6678874370376784`"}], ",", 
     RowBox[{"b", "\[Rule]", "0.6648809389922425`"}], ",", 
     RowBox[{"c", "\[Rule]", "0.6661538736212492`"}], ",", 
     RowBox[{"d", "\[Rule]", "0.0005568714458498042`"}]}], "}"}]}], 
  "}"}]], "Print",
 CellChangeTimes->{
  3.6681702400927763`*^9, 3.6681713492908525`*^9, 3.668171383286277*^9, {
   3.6681738847695417`*^9, 3.668173896668346*^9}, 3.668174038525442*^9, 
   3.6681754953371778`*^9, 3.66817557775144*^9}],

Cell[BoxData[
 RowBox[{"{", "8.974685937010767`", "}"}]], "Print",
 CellChangeTimes->{
  3.6681702400927763`*^9, 3.6681713492908525`*^9, 3.668171383286277*^9, {
   3.6681738847695417`*^9, 3.668173896668346*^9}, 3.668174038525442*^9, 
   3.6681754953371778`*^9, 3.6681755780796013`*^9}],

Cell[BoxData["37"], "Print",
 CellChangeTimes->{
  3.6681702400927763`*^9, 3.6681713492908525`*^9, 3.668171383286277*^9, {
   3.6681738847695417`*^9, 3.668173896668346*^9}, 3.668174038525442*^9, 
   3.6681754953371778`*^9, 3.668175578085679*^9}],

Cell[BoxData[
 RowBox[{"{", 
  RowBox[{"2.043731264527139`", ",", 
   RowBox[{"{", 
    RowBox[{
     RowBox[{"a", "\[Rule]", "0.6671819521682264`"}], ",", 
     RowBox[{"b", "\[Rule]", "0.6696854678312008`"}], ",", 
     RowBox[{"c", "\[Rule]", "0.6714585379441296`"}], ",", 
     RowBox[{"d", "\[Rule]", 
      RowBox[{"-", "0.007880906306611217`"}]}]}], "}"}]}], "}"}]], "Print",
 CellChangeTimes->{
  3.6681702400927763`*^9, 3.6681713492908525`*^9, 3.668171383286277*^9, {
   3.6681738847695417`*^9, 3.668173896668346*^9}, 3.668174038525442*^9, 
   3.6681754953371778`*^9, 3.6681755781578703`*^9}],

Cell[BoxData[
 RowBox[{"{", "8.97566454953987`", "}"}]], "Print",
 CellChangeTimes->{
  3.6681702400927763`*^9, 3.6681713492908525`*^9, 3.668171383286277*^9, {
   3.6681738847695417`*^9, 3.668173896668346*^9}, 3.668174038525442*^9, 
   3.6681754953371778`*^9, 3.6681755784713993`*^9}],

Cell[BoxData["38"], "Print",
 CellChangeTimes->{
  3.6681702400927763`*^9, 3.6681713492908525`*^9, 3.668171383286277*^9, {
   3.6681738847695417`*^9, 3.668173896668346*^9}, 3.668174038525442*^9, 
   3.6681754953371778`*^9, 3.6681755784713993`*^9}],

Cell[BoxData[
 RowBox[{"{", 
  RowBox[{"1.7610216067750366`", ",", 
   RowBox[{"{", 
    RowBox[{
     RowBox[{"a", "\[Rule]", "0.671322288931997`"}], ",", 
     RowBox[{"b", "\[Rule]", "0.6677289157998996`"}], ",", 
     RowBox[{"c", "\[Rule]", "0.6673385290977205`"}], ",", 
     RowBox[{"d", "\[Rule]", 
      RowBox[{"-", "0.005813801379270967`"}]}]}], "}"}]}], "}"}]], "Print",
 CellChangeTimes->{
  3.6681702400927763`*^9, 3.6681713492908525`*^9, 3.668171383286277*^9, {
   3.6681738847695417`*^9, 3.668173896668346*^9}, 3.668174038525442*^9, 
   3.6681754953371778`*^9, 3.668175578549532*^9}],

Cell[BoxData[
 RowBox[{"{", "8.978517232050553`", "}"}]], "Print",
 CellChangeTimes->{
  3.6681702400927763`*^9, 3.6681713492908525`*^9, 3.668171383286277*^9, {
   3.6681738847695417`*^9, 3.668173896668346*^9}, 3.668174038525442*^9, 
   3.6681754953371778`*^9, 3.668175578877692*^9}],

Cell[BoxData["39"], "Print",
 CellChangeTimes->{
  3.6681702400927763`*^9, 3.6681713492908525`*^9, 3.668171383286277*^9, {
   3.6681738847695417`*^9, 3.668173896668346*^9}, 3.668174038525442*^9, 
   3.6681754953371778`*^9, 3.668175578877692*^9}],

Cell[BoxData[
 RowBox[{"{", 
  RowBox[{"7.039712164320948`", ",", 
   RowBox[{"{", 
    RowBox[{
     RowBox[{"a", "\[Rule]", "0.6663902108189698`"}], ",", 
     RowBox[{"b", "\[Rule]", "0.6677829152035825`"}], ",", 
     RowBox[{"c", "\[Rule]", "0.6686183625960843`"}], ",", 
     RowBox[{"d", "\[Rule]", 
      RowBox[{"-", "0.00407618352845538`"}]}]}], "}"}]}], "}"}]], "Print",
 CellChangeTimes->{
  3.6681702400927763`*^9, 3.6681713492908525`*^9, 3.668171383286277*^9, {
   3.6681738847695417`*^9, 3.668173896668346*^9}, 3.668174038525442*^9, 
   3.6681754953371778`*^9, 3.668175578940199*^9}],

Cell[BoxData[
 RowBox[{"{", "8.967254522308501`", "}"}]], "Print",
 CellChangeTimes->{
  3.6681702400927763`*^9, 3.6681713492908525`*^9, 3.668171383286277*^9, {
   3.6681738847695417`*^9, 3.668173896668346*^9}, 3.668174038525442*^9, 
   3.6681754953371778`*^9, 3.668175579268359*^9}],

Cell[BoxData["40"], "Print",
 CellChangeTimes->{
  3.6681702400927763`*^9, 3.6681713492908525`*^9, 3.668171383286277*^9, {
   3.6681738847695417`*^9, 3.668173896668346*^9}, 3.668174038525442*^9, 
   3.6681754953371778`*^9, 3.668175579268359*^9}],

Cell[BoxData[
 RowBox[{"{", 
  RowBox[{"0.4702274618636354`", ",", 
   RowBox[{"{", 
    RowBox[{
     RowBox[{"a", "\[Rule]", "0.6692546470849328`"}], ",", 
     RowBox[{"b", "\[Rule]", "0.6689652010396572`"}], ",", 
     RowBox[{"c", "\[Rule]", "0.6684430712263625`"}], ",", 
     RowBox[{"d", "\[Rule]", 
      RowBox[{"-", "0.006957485886617438`"}]}]}], "}"}]}], "}"}]], "Print",
 CellChangeTimes->{
  3.6681702400927763`*^9, 3.6681713492908525`*^9, 3.668171383286277*^9, {
   3.6681738847695417`*^9, 3.668173896668346*^9}, 3.668174038525442*^9, 
   3.6681754953371778`*^9, 3.6681755793308663`*^9}],

Cell[BoxData[
 RowBox[{"{", "8.971192839901276`", "}"}]], "Print",
 CellChangeTimes->{
  3.6681702400927763`*^9, 3.6681713492908525`*^9, 3.668171383286277*^9, {
   3.6681738847695417`*^9, 3.668173896668346*^9}, 3.668174038525442*^9, 
   3.6681754953371778`*^9, 3.6681755796590242`*^9}],

Cell[BoxData["41"], "Print",
 CellChangeTimes->{
  3.6681702400927763`*^9, 3.6681713492908525`*^9, 3.668171383286277*^9, {
   3.6681738847695417`*^9, 3.668173896668346*^9}, 3.668174038525442*^9, 
   3.6681754953371778`*^9, 3.6681755796590242`*^9}],

Cell[BoxData[
 RowBox[{"{", 
  RowBox[{"4.7206004610347465`", ",", 
   RowBox[{"{", 
    RowBox[{
     RowBox[{"a", "\[Rule]", "0.6650266967788239`"}], ",", 
     RowBox[{"b", "\[Rule]", "0.6681672351827757`"}], ",", 
     RowBox[{"c", "\[Rule]", "0.6710374619653486`"}], ",", 
     RowBox[{"d", "\[Rule]", 
      RowBox[{"-", "0.0054775429742564075`"}]}]}], "}"}]}], "}"}]], "Print",
 CellChangeTimes->{
  3.6681702400927763`*^9, 3.6681713492908525`*^9, 3.668171383286277*^9, {
   3.6681738847695417`*^9, 3.668173896668346*^9}, 3.668174038525442*^9, 
   3.6681754953371778`*^9, 3.6681755797371593`*^9}],

Cell[BoxData[
 RowBox[{"{", "8.959628258770419`", "}"}]], "Print",
 CellChangeTimes->{
  3.6681702400927763`*^9, 3.6681713492908525`*^9, 3.668171383286277*^9, {
   3.6681738847695417`*^9, 3.668173896668346*^9}, 3.668174038525442*^9, 
   3.6681754953371778`*^9, 3.668175580034066*^9}],

Cell[BoxData["42"], "Print",
 CellChangeTimes->{
  3.6681702400927763`*^9, 3.6681713492908525`*^9, 3.668171383286277*^9, {
   3.6681738847695417`*^9, 3.668173896668346*^9}, 3.668174038525442*^9, 
   3.6681754953371778`*^9, 3.668175580049692*^9}],

Cell[BoxData[
 RowBox[{"{", 
  RowBox[{"1.4356849190725098`", ",", 
   RowBox[{"{", 
    RowBox[{
     RowBox[{"a", "\[Rule]", "0.6669303684429688`"}], ",", 
     RowBox[{"b", "\[Rule]", "0.6659802240626417`"}], ",", 
     RowBox[{"c", "\[Rule]", "0.667110676982717`"}], ",", 
     RowBox[{"d", "\[Rule]", 
      RowBox[{"-", "0.0015127209369971847`"}]}]}], "}"}]}], "}"}]], "Print",
 CellChangeTimes->{
  3.6681702400927763`*^9, 3.6681713492908525`*^9, 3.668171383286277*^9, {
   3.6681738847695417`*^9, 3.668173896668346*^9}, 3.668174038525442*^9, 
   3.6681754953371778`*^9, 3.668175580112199*^9}],

Cell[BoxData[
 RowBox[{"{", "8.981527241294653`", "}"}]], "Print",
 CellChangeTimes->{
  3.6681702400927763`*^9, 3.6681713492908525`*^9, 3.668171383286277*^9, {
   3.6681738847695417`*^9, 3.668173896668346*^9}, 3.668174038525442*^9, 
   3.6681754953371778`*^9, 3.6681755804403577`*^9}],

Cell[BoxData["43"], "Print",
 CellChangeTimes->{
  3.6681702400927763`*^9, 3.6681713492908525`*^9, 3.668171383286277*^9, {
   3.6681738847695417`*^9, 3.668173896668346*^9}, 3.668174038525442*^9, 
   3.6681754953371778`*^9, 3.6681755804403577`*^9}],

Cell[BoxData[
 RowBox[{"{", 
  RowBox[{"2.7447007728781267`", ",", 
   RowBox[{"{", 
    RowBox[{
     RowBox[{"a", "\[Rule]", "0.6668330496728265`"}], ",", 
     RowBox[{"b", "\[Rule]", "0.6661190110439531`"}], ",", 
     RowBox[{"c", "\[Rule]", "0.6711478770594821`"}], ",", 
     RowBox[{"d", "\[Rule]", 
      RowBox[{"-", "0.00409939213060459`"}]}]}], "}"}]}], "}"}]], "Print",
 CellChangeTimes->{
  3.6681702400927763`*^9, 3.6681713492908525`*^9, 3.668171383286277*^9, {
   3.6681738847695417`*^9, 3.668173896668346*^9}, 3.668174038525442*^9, 
   3.6681754953371778`*^9, 3.6681755805184927`*^9}],

Cell[BoxData[
 RowBox[{"{", "8.9721819127896`", "}"}]], "Print",
 CellChangeTimes->{
  3.6681702400927763`*^9, 3.6681713492908525`*^9, 3.668171383286277*^9, {
   3.6681738847695417`*^9, 3.668173896668346*^9}, 3.668174038525442*^9, 
   3.6681754953371778`*^9, 3.668175580846654*^9}],

Cell[BoxData["44"], "Print",
 CellChangeTimes->{
  3.6681702400927763`*^9, 3.6681713492908525`*^9, 3.668171383286277*^9, {
   3.6681738847695417`*^9, 3.668173896668346*^9}, 3.668174038525442*^9, 
   3.6681754953371778`*^9, 3.668175580846654*^9}],

Cell[BoxData[
 RowBox[{"{", 
  RowBox[{"2.535099903005544`", ",", 
   RowBox[{"{", 
    RowBox[{
     RowBox[{"a", "\[Rule]", "0.6659128845631339`"}], ",", 
     RowBox[{"b", "\[Rule]", "0.6678416950818022`"}], ",", 
     RowBox[{"c", "\[Rule]", "0.6683008534003766`"}], ",", 
     RowBox[{"d", "\[Rule]", 
      RowBox[{"-", "0.00209453622603051`"}]}]}], "}"}]}], "}"}]], "Print",
 CellChangeTimes->{
  3.6681702400927763`*^9, 3.6681713492908525`*^9, 3.668171383286277*^9, {
   3.6681738847695417`*^9, 3.668173896668346*^9}, 3.668174038525442*^9, 
   3.6681754953371778`*^9, 3.6681755809247847`*^9}],

Cell[BoxData[
 RowBox[{"{", "8.980530190246387`", "}"}]], "Print",
 CellChangeTimes->{
  3.6681702400927763`*^9, 3.6681713492908525`*^9, 3.668171383286277*^9, {
   3.6681738847695417`*^9, 3.668173896668346*^9}, 3.668174038525442*^9, 
   3.6681754953371778`*^9, 3.668175581221693*^9}],

Cell[BoxData["45"], "Print",
 CellChangeTimes->{
  3.6681702400927763`*^9, 3.6681713492908525`*^9, 3.668171383286277*^9, {
   3.6681738847695417`*^9, 3.668173896668346*^9}, 3.668174038525442*^9, 
   3.6681754953371778`*^9, 3.668175581237317*^9}],

Cell[BoxData[
 RowBox[{"{", 
  RowBox[{"14.410486374729802`", ",", 
   RowBox[{"{", 
    RowBox[{
     RowBox[{"a", "\[Rule]", "0.6668835830723521`"}], ",", 
     RowBox[{"b", "\[Rule]", "0.6673804093827146`"}], ",", 
     RowBox[{"c", "\[Rule]", "0.6682903219066996`"}], ",", 
     RowBox[{"d", "\[Rule]", 
      RowBox[{"-", "0.0024614303072187163`"}]}]}], "}"}]}], "}"}]], "Print",
 CellChangeTimes->{
  3.6681702400927763`*^9, 3.6681713492908525`*^9, 3.668171383286277*^9, {
   3.6681738847695417`*^9, 3.668173896668346*^9}, 3.668174038525442*^9, 
   3.6681754953371778`*^9, 3.6681755812998247`*^9}],

Cell[BoxData[
 RowBox[{"{", "8.981161242808033`", "}"}]], "Print",
 CellChangeTimes->{
  3.6681702400927763`*^9, 3.6681713492908525`*^9, 3.668171383286277*^9, {
   3.6681738847695417`*^9, 3.668173896668346*^9}, 3.668174038525442*^9, 
   3.6681754953371778`*^9, 3.668175581627984*^9}],

Cell[BoxData["46"], "Print",
 CellChangeTimes->{
  3.6681702400927763`*^9, 3.6681713492908525`*^9, 3.668171383286277*^9, {
   3.6681738847695417`*^9, 3.668173896668346*^9}, 3.668174038525442*^9, 
   3.6681754953371778`*^9, 3.668175581627984*^9}],

Cell[BoxData[
 RowBox[{"{", 
  RowBox[{"3.754553209739874`", ",", 
   RowBox[{"{", 
    RowBox[{
     RowBox[{"a", "\[Rule]", "0.6683913603526029`"}], ",", 
     RowBox[{"b", "\[Rule]", "0.6677045814441094`"}], ",", 
     RowBox[{"c", "\[Rule]", "0.6692051318174386`"}], ",", 
     RowBox[{"d", "\[Rule]", 
      RowBox[{"-", "0.005387616073028677`"}]}]}], "}"}]}], "}"}]], "Print",
 CellChangeTimes->{
  3.6681702400927763`*^9, 3.6681713492908525`*^9, 3.668171383286277*^9, {
   3.6681738847695417`*^9, 3.668173896668346*^9}, 3.668174038525442*^9, 
   3.6681754953371778`*^9, 3.6681755817061186`*^9}],

Cell[BoxData[
 RowBox[{"{", "8.970800142960746`", "}"}]], "Print",
 CellChangeTimes->{
  3.6681702400927763`*^9, 3.6681713492908525`*^9, 3.668171383286277*^9, {
   3.6681738847695417`*^9, 3.668173896668346*^9}, 3.668174038525442*^9, 
   3.6681754953371778`*^9, 3.6681755820499053`*^9}],

Cell[BoxData["47"], "Print",
 CellChangeTimes->{
  3.6681702400927763`*^9, 3.6681713492908525`*^9, 3.668171383286277*^9, {
   3.6681738847695417`*^9, 3.668173896668346*^9}, 3.668174038525442*^9, 
   3.6681754953371778`*^9, 3.6681755820499053`*^9}],

Cell[BoxData[
 RowBox[{"{", 
  RowBox[{"6.295920042411515`", ",", 
   RowBox[{"{", 
    RowBox[{
     RowBox[{"a", "\[Rule]", "0.6604389503574151`"}], ",", 
     RowBox[{"b", "\[Rule]", "0.6662304798166618`"}], ",", 
     RowBox[{"c", "\[Rule]", "0.6664548785913095`"}], ",", 
     RowBox[{"d", "\[Rule]", "0.004668395245381957`"}]}], "}"}]}], 
  "}"}]], "Print",
 CellChangeTimes->{
  3.6681702400927763`*^9, 3.6681713492908525`*^9, 3.668171383286277*^9, {
   3.6681738847695417`*^9, 3.668173896668346*^9}, 3.668174038525442*^9, 
   3.6681754953371778`*^9, 3.668175582128038*^9}],

Cell[BoxData[
 RowBox[{"{", "8.963457455004626`", "}"}]], "Print",
 CellChangeTimes->{
  3.6681702400927763`*^9, 3.6681713492908525`*^9, 3.668171383286277*^9, {
   3.6681738847695417`*^9, 3.668173896668346*^9}, 3.668174038525442*^9, 
   3.6681754953371778`*^9, 3.6681755824561977`*^9}],

Cell[BoxData["48"], "Print",
 CellChangeTimes->{
  3.6681702400927763`*^9, 3.6681713492908525`*^9, 3.668171383286277*^9, {
   3.6681738847695417`*^9, 3.668173896668346*^9}, 3.668174038525442*^9, 
   3.6681754953371778`*^9, 3.6681755824561977`*^9}],

Cell[BoxData[
 RowBox[{"{", 
  RowBox[{"2.40279394738514`", ",", 
   RowBox[{"{", 
    RowBox[{
     RowBox[{"a", "\[Rule]", "0.6702710588997118`"}], ",", 
     RowBox[{"b", "\[Rule]", "0.6699382072423884`"}], ",", 
     RowBox[{"c", "\[Rule]", "0.6704335640275881`"}], ",", 
     RowBox[{"d", "\[Rule]", 
      RowBox[{"-", "0.00824730185105444`"}]}]}], "}"}]}], "}"}]], "Print",
 CellChangeTimes->{
  3.6681702400927763`*^9, 3.6681713492908525`*^9, 3.668171383286277*^9, {
   3.6681738847695417`*^9, 3.668173896668346*^9}, 3.668174038525442*^9, 
   3.6681754953371778`*^9, 3.6681755825343313`*^9}],

Cell[BoxData[
 RowBox[{"{", "8.967803224840537`", "}"}]], "Print",
 CellChangeTimes->{
  3.6681702400927763`*^9, 3.6681713492908525`*^9, 3.668171383286277*^9, {
   3.6681738847695417`*^9, 3.668173896668346*^9}, 3.668174038525442*^9, 
   3.6681754953371778`*^9, 3.6681755828156114`*^9}],

Cell[BoxData["49"], "Print",
 CellChangeTimes->{
  3.6681702400927763`*^9, 3.6681713492908525`*^9, 3.668171383286277*^9, {
   3.6681738847695417`*^9, 3.668173896668346*^9}, 3.668174038525442*^9, 
   3.6681754953371778`*^9, 3.6681755828156114`*^9}],

Cell[BoxData[
 RowBox[{"{", 
  RowBox[{"7.043084494552101`", ",", 
   RowBox[{"{", 
    RowBox[{
     RowBox[{"a", "\[Rule]", "0.6681594312395895`"}], ",", 
     RowBox[{"b", "\[Rule]", "0.6678973903185469`"}], ",", 
     RowBox[{"c", "\[Rule]", "0.6667621868718946`"}], ",", 
     RowBox[{"d", "\[Rule]", 
      RowBox[{"-", "0.0026168530517616103`"}]}]}], "}"}]}], "}"}]], "Print",
 CellChangeTimes->{
  3.6681702400927763`*^9, 3.6681713492908525`*^9, 3.668171383286277*^9, {
   3.6681738847695417`*^9, 3.668173896668346*^9}, 3.668174038525442*^9, 
   3.6681754953371778`*^9, 3.6681755828937435`*^9}],

Cell[BoxData[
 RowBox[{"{", "8.978331521197168`", "}"}]], "Print",
 CellChangeTimes->{
  3.6681702400927763`*^9, 3.6681713492908525`*^9, 3.668171383286277*^9, {
   3.6681738847695417`*^9, 3.668173896668346*^9}, 3.668174038525442*^9, 
   3.6681754953371778`*^9, 3.6681755832219048`*^9}],

Cell[BoxData["50"], "Print",
 CellChangeTimes->{
  3.6681702400927763`*^9, 3.6681713492908525`*^9, 3.668171383286277*^9, {
   3.6681738847695417`*^9, 3.668173896668346*^9}, 3.668174038525442*^9, 
   3.6681754953371778`*^9, 3.6681755832219048`*^9}],

Cell[BoxData[
 RowBox[{"{", 
  RowBox[{"1.8235455358754702`", ",", 
   RowBox[{"{", 
    RowBox[{
     RowBox[{"a", "\[Rule]", "0.6657095840502978`"}], ",", 
     RowBox[{"b", "\[Rule]", "0.6688836425532463`"}], ",", 
     RowBox[{"c", "\[Rule]", "0.6679388080001253`"}], ",", 
     RowBox[{"d", "\[Rule]", 
      RowBox[{"-", "0.002915929757324928`"}]}]}], "}"}]}], "}"}]], "Print",
 CellChangeTimes->{
  3.6681702400927763`*^9, 3.6681713492908525`*^9, 3.668171383286277*^9, {
   3.6681738847695417`*^9, 3.668173896668346*^9}, 3.668174038525442*^9, 
   3.6681754953371778`*^9, 3.668175583284412*^9}],

Cell[BoxData[
 RowBox[{"{", "8.976063177268776`", "}"}]], "Print",
 CellChangeTimes->{
  3.6681702400927763`*^9, 3.6681713492908525`*^9, 3.668171383286277*^9, {
   3.6681738847695417`*^9, 3.668173896668346*^9}, 3.668174038525442*^9, 
   3.6681754953371778`*^9, 3.6681755836125727`*^9}],

Cell[BoxData["51"], "Print",
 CellChangeTimes->{
  3.6681702400927763`*^9, 3.6681713492908525`*^9, 3.668171383286277*^9, {
   3.6681738847695417`*^9, 3.668173896668346*^9}, 3.668174038525442*^9, 
   3.6681754953371778`*^9, 3.6681755836125727`*^9}],

Cell[BoxData[
 RowBox[{"{", 
  RowBox[{"2.828954687899919`", ",", 
   RowBox[{"{", 
    RowBox[{
     RowBox[{"a", "\[Rule]", "0.6658191325659861`"}], ",", 
     RowBox[{"b", "\[Rule]", "0.6666836802365451`"}], ",", 
     RowBox[{"c", "\[Rule]", "0.6674592283906591`"}], ",", 
     RowBox[{"d", "\[Rule]", "0.00033461629434671793`"}]}], "}"}]}], 
  "}"}]], "Print",
 CellChangeTimes->{
  3.6681702400927763`*^9, 3.6681713492908525`*^9, 3.668171383286277*^9, {
   3.6681738847695417`*^9, 3.668173896668346*^9}, 3.668174038525442*^9, 
   3.6681754953371778`*^9, 3.668175583690705*^9}],

Cell[BoxData[
 RowBox[{"{", "8.980370003591192`", "}"}]], "Print",
 CellChangeTimes->{
  3.6681702400927763`*^9, 3.6681713492908525`*^9, 3.668171383286277*^9, {
   3.6681738847695417`*^9, 3.668173896668346*^9}, 3.668174038525442*^9, 
   3.6681754953371778`*^9, 3.6681755840032377`*^9}],

Cell[BoxData["52"], "Print",
 CellChangeTimes->{
  3.6681702400927763`*^9, 3.6681713492908525`*^9, 3.668171383286277*^9, {
   3.6681738847695417`*^9, 3.668173896668346*^9}, 3.668174038525442*^9, 
   3.6681754953371778`*^9, 3.6681755840032377`*^9}],

Cell[BoxData[
 RowBox[{"{", 
  RowBox[{"1.919342841559445`", ",", 
   RowBox[{"{", 
    RowBox[{
     RowBox[{"a", "\[Rule]", "0.6684278507765014`"}], ",", 
     RowBox[{"b", "\[Rule]", "0.6678949613042728`"}], ",", 
     RowBox[{"c", "\[Rule]", "0.6703606193344467`"}], ",", 
     RowBox[{"d", "\[Rule]", 
      RowBox[{"-", "0.004193199449492718`"}]}]}], "}"}]}], "}"}]], "Print",
 CellChangeTimes->{
  3.6681702400927763`*^9, 3.6681713492908525`*^9, 3.668171383286277*^9, {
   3.6681738847695417`*^9, 3.668173896668346*^9}, 3.668174038525442*^9, 
   3.6681754953371778`*^9, 3.668175584096997*^9}],

Cell[BoxData[
 RowBox[{"{", "8.960413321475393`", "}"}]], "Print",
 CellChangeTimes->{
  3.6681702400927763`*^9, 3.6681713492908525`*^9, 3.668171383286277*^9, {
   3.6681738847695417`*^9, 3.668173896668346*^9}, 3.668174038525442*^9, 
   3.6681754953371778`*^9, 3.6681755843939047`*^9}],

Cell[BoxData["53"], "Print",
 CellChangeTimes->{
  3.6681702400927763`*^9, 3.6681713492908525`*^9, 3.668171383286277*^9, {
   3.6681738847695417`*^9, 3.668173896668346*^9}, 3.668174038525442*^9, 
   3.6681754953371778`*^9, 3.6681755844095306`*^9}],

Cell[BoxData[
 RowBox[{"{", 
  RowBox[{"1.401415328898494`", ",", 
   RowBox[{"{", 
    RowBox[{
     RowBox[{"a", "\[Rule]", "0.6681757728169571`"}], ",", 
     RowBox[{"b", "\[Rule]", "0.6685146457371561`"}], ",", 
     RowBox[{"c", "\[Rule]", "0.6701487579449567`"}], ",", 
     RowBox[{"d", "\[Rule]", 
      RowBox[{"-", "0.0051919048976806475`"}]}]}], "}"}]}], "}"}]], "Print",
 CellChangeTimes->{
  3.6681702400927763`*^9, 3.6681713492908525`*^9, 3.668171383286277*^9, {
   3.6681738847695417`*^9, 3.668173896668346*^9}, 3.668174038525442*^9, 
   3.6681754953371778`*^9, 3.6681755844876647`*^9}],

Cell[BoxData[
 RowBox[{"{", "8.979893289157571`", "}"}]], "Print",
 CellChangeTimes->{
  3.6681702400927763`*^9, 3.6681713492908525`*^9, 3.668171383286277*^9, {
   3.6681738847695417`*^9, 3.668173896668346*^9}, 3.668174038525442*^9, 
   3.6681754953371778`*^9, 3.668175584800197*^9}],

Cell[BoxData["54"], "Print",
 CellChangeTimes->{
  3.6681702400927763`*^9, 3.6681713492908525`*^9, 3.668171383286277*^9, {
   3.6681738847695417`*^9, 3.668173896668346*^9}, 3.668174038525442*^9, 
   3.6681754953371778`*^9, 3.6681755848158226`*^9}],

Cell[BoxData[
 RowBox[{"{", 
  RowBox[{"1.8308803197440664`", ",", 
   RowBox[{"{", 
    RowBox[{
     RowBox[{"a", "\[Rule]", "0.667581582462783`"}], ",", 
     RowBox[{"b", "\[Rule]", "0.6656753635816882`"}], ",", 
     RowBox[{"c", "\[Rule]", "0.6673272487238501`"}], ",", 
     RowBox[{"d", "\[Rule]", 
      RowBox[{"-", "0.00041082505889173667`"}]}]}], "}"}]}], "}"}]], "Print",
 CellChangeTimes->{
  3.6681702400927763`*^9, 3.6681713492908525`*^9, 3.668171383286277*^9, {
   3.6681738847695417`*^9, 3.668173896668346*^9}, 3.668174038525442*^9, 
   3.6681754953371778`*^9, 3.668175584878332*^9}],

Cell[BoxData[
 RowBox[{"{", "8.980038890230395`", "}"}]], "Print",
 CellChangeTimes->{
  3.6681702400927763`*^9, 3.6681713492908525`*^9, 3.668171383286277*^9, {
   3.6681738847695417`*^9, 3.668173896668346*^9}, 3.668174038525442*^9, 
   3.6681754953371778`*^9, 3.6681755852064905`*^9}],

Cell[BoxData["55"], "Print",
 CellChangeTimes->{
  3.6681702400927763`*^9, 3.6681713492908525`*^9, 3.668171383286277*^9, {
   3.6681738847695417`*^9, 3.668173896668346*^9}, 3.668174038525442*^9, 
   3.6681754953371778`*^9, 3.6681755852221165`*^9}],

Cell[BoxData[
 RowBox[{"{", 
  RowBox[{"4.597058940371475`", ",", 
   RowBox[{"{", 
    RowBox[{
     RowBox[{"a", "\[Rule]", "0.6677695489582377`"}], ",", 
     RowBox[{"b", "\[Rule]", "0.6703531206172131`"}], ",", 
     RowBox[{"c", "\[Rule]", "0.6691506568067853`"}], ",", 
     RowBox[{"d", "\[Rule]", 
      RowBox[{"-", "0.006235893290194085`"}]}]}], "}"}]}], "}"}]], "Print",
 CellChangeTimes->{
  3.6681702400927763`*^9, 3.6681713492908525`*^9, 3.668171383286277*^9, {
   3.6681738847695417`*^9, 3.668173896668346*^9}, 3.668174038525442*^9, 
   3.6681754953371778`*^9, 3.6681755852846236`*^9}],

Cell[BoxData[
 RowBox[{"{", "8.979200014171822`", "}"}]], "Print",
 CellChangeTimes->{
  3.6681702400927763`*^9, 3.6681713492908525`*^9, 3.668171383286277*^9, {
   3.6681738847695417`*^9, 3.668173896668346*^9}, 3.668174038525442*^9, 
   3.6681754953371778`*^9, 3.6681755855971565`*^9}],

Cell[BoxData["56"], "Print",
 CellChangeTimes->{
  3.6681702400927763`*^9, 3.6681713492908525`*^9, 3.668171383286277*^9, {
   3.6681738847695417`*^9, 3.668173896668346*^9}, 3.668174038525442*^9, 
   3.6681754953371778`*^9, 3.6681755855971565`*^9}],

Cell[BoxData[
 RowBox[{"{", 
  RowBox[{"1.017179039652341`", ",", 
   RowBox[{"{", 
    RowBox[{
     RowBox[{"a", "\[Rule]", "0.6671178252854807`"}], ",", 
     RowBox[{"b", "\[Rule]", "0.6667424153805008`"}], ",", 
     RowBox[{"c", "\[Rule]", "0.6666155960727759`"}], ",", 
     RowBox[{"d", "\[Rule]", 
      RowBox[{"-", "0.000024026669351039103`"}]}]}], "}"}]}], "}"}]], "Print",
 CellChangeTimes->{
  3.6681702400927763`*^9, 3.6681713492908525`*^9, 3.668171383286277*^9, {
   3.6681738847695417`*^9, 3.668173896668346*^9}, 3.668174038525442*^9, 
   3.6681754953371778`*^9, 3.668175585675291*^9}],

Cell[BoxData[
 RowBox[{"{", "8.961166349419596`", "}"}]], "Print",
 CellChangeTimes->{
  3.6681702400927763`*^9, 3.6681713492908525`*^9, 3.668171383286277*^9, {
   3.6681738847695417`*^9, 3.668173896668346*^9}, 3.668174038525442*^9, 
   3.6681754953371778`*^9, 3.6681755859721975`*^9}],

Cell[BoxData["57"], "Print",
 CellChangeTimes->{
  3.6681702400927763`*^9, 3.6681713492908525`*^9, 3.668171383286277*^9, {
   3.6681738847695417`*^9, 3.668173896668346*^9}, 3.668174038525442*^9, 
   3.6681754953371778`*^9, 3.6681755859878235`*^9}],

Cell[BoxData[
 RowBox[{"{", 
  RowBox[{"3.5184380859634747`", ",", 
   RowBox[{"{", 
    RowBox[{
     RowBox[{"a", "\[Rule]", "0.6664107197461175`"}], ",", 
     RowBox[{"b", "\[Rule]", "0.6680913054536841`"}], ",", 
     RowBox[{"c", "\[Rule]", "0.6689087304976892`"}], ",", 
     RowBox[{"d", "\[Rule]", 
      RowBox[{"-", "0.003894699572236916`"}]}]}], "}"}]}], "}"}]], "Print",
 CellChangeTimes->{
  3.6681702400927763`*^9, 3.6681713492908525`*^9, 3.668171383286277*^9, {
   3.6681738847695417`*^9, 3.668173896668346*^9}, 3.668174038525442*^9, 
   3.6681754953371778`*^9, 3.6681755860503297`*^9}],

Cell[BoxData[
 RowBox[{"{", "8.98208894687417`", "}"}]], "Print",
 CellChangeTimes->{
  3.6681702400927763`*^9, 3.6681713492908525`*^9, 3.668171383286277*^9, {
   3.6681738847695417`*^9, 3.668173896668346*^9}, 3.668174038525442*^9, 
   3.6681754953371778`*^9, 3.668175586388878*^9}],

Cell[BoxData["58"], "Print",
 CellChangeTimes->{
  3.6681702400927763`*^9, 3.6681713492908525`*^9, 3.668171383286277*^9, {
   3.6681738847695417`*^9, 3.668173896668346*^9}, 3.668174038525442*^9, 
   3.6681754953371778`*^9, 3.668175586388878*^9}],

Cell[BoxData[
 RowBox[{"{", 
  RowBox[{"9.52506264242706`", ",", 
   RowBox[{"{", 
    RowBox[{
     RowBox[{"a", "\[Rule]", "0.6691027896793804`"}], ",", 
     RowBox[{"b", "\[Rule]", "0.6664523286141507`"}], ",", 
     RowBox[{"c", "\[Rule]", "0.668162229262839`"}], ",", 
     RowBox[{"d", "\[Rule]", 
      RowBox[{"-", "0.005123854072281328`"}]}]}], "}"}]}], "}"}]], "Print",
 CellChangeTimes->{
  3.6681702400927763`*^9, 3.6681713492908525`*^9, 3.668171383286277*^9, {
   3.6681738847695417`*^9, 3.668173896668346*^9}, 3.668174038525442*^9, 
   3.6681754953371778`*^9, 3.66817558646701*^9}],

Cell[BoxData[
 RowBox[{"{", "8.966612708806183`", "}"}]], "Print",
 CellChangeTimes->{
  3.6681702400927763`*^9, 3.6681713492908525`*^9, 3.668171383286277*^9, {
   3.6681738847695417`*^9, 3.668173896668346*^9}, 3.668174038525442*^9, 
   3.6681754953371778`*^9, 3.6681755868107986`*^9}],

Cell[BoxData["59"], "Print",
 CellChangeTimes->{
  3.6681702400927763`*^9, 3.6681713492908525`*^9, 3.668171383286277*^9, {
   3.6681738847695417`*^9, 3.668173896668346*^9}, 3.668174038525442*^9, 
   3.6681754953371778`*^9, 3.6681755868107986`*^9}],

Cell[BoxData[
 RowBox[{"{", 
  RowBox[{"4.19504132973365`", ",", 
   RowBox[{"{", 
    RowBox[{
     RowBox[{"a", "\[Rule]", "0.6695420510834054`"}], ",", 
     RowBox[{"b", "\[Rule]", "0.6661115736162952`"}], ",", 
     RowBox[{"c", "\[Rule]", "0.6677439952604529`"}], ",", 
     RowBox[{"d", "\[Rule]", 
      RowBox[{"-", "0.0035497981611244326`"}]}]}], "}"}]}], "}"}]], "Print",
 CellChangeTimes->{
  3.6681702400927763`*^9, 3.6681713492908525`*^9, 3.668171383286277*^9, {
   3.6681738847695417`*^9, 3.668173896668346*^9}, 3.668174038525442*^9, 
   3.6681754953371778`*^9, 3.6681755868889294`*^9}],

Cell[BoxData[
 RowBox[{"{", "8.965764064164507`", "}"}]], "Print",
 CellChangeTimes->{
  3.6681702400927763`*^9, 3.6681713492908525`*^9, 3.668171383286277*^9, {
   3.6681738847695417`*^9, 3.668173896668346*^9}, 3.668174038525442*^9, 
   3.6681754953371778`*^9, 3.6681755872225466`*^9}],

Cell[BoxData["60"], "Print",
 CellChangeTimes->{
  3.6681702400927763`*^9, 3.6681713492908525`*^9, 3.668171383286277*^9, {
   3.6681738847695417`*^9, 3.668173896668346*^9}, 3.668174038525442*^9, 
   3.6681754953371778`*^9, 3.6681755872270584`*^9}],

Cell[BoxData[
 RowBox[{"{", 
  RowBox[{"1.4215794500817545`", ",", 
   RowBox[{"{", 
    RowBox[{
     RowBox[{"a", "\[Rule]", "0.6670622433927239`"}], ",", 
     RowBox[{"b", "\[Rule]", "0.6677100459868963`"}], ",", 
     RowBox[{"c", "\[Rule]", "0.6694962217419151`"}], ",", 
     RowBox[{"d", "\[Rule]", 
      RowBox[{"-", "0.0025980991539439973`"}]}]}], "}"}]}], "}"}]], "Print",
 CellChangeTimes->{
  3.6681702400927763`*^9, 3.6681713492908525`*^9, 3.668171383286277*^9, {
   3.6681738847695417`*^9, 3.668173896668346*^9}, 3.668174038525442*^9, 
   3.6681754953371778`*^9, 3.668175587296088*^9}],

Cell[BoxData[
 RowBox[{"{", "8.954777876823266`", "}"}]], "Print",
 CellChangeTimes->{
  3.6681702400927763`*^9, 3.6681713492908525`*^9, 3.668171383286277*^9, {
   3.6681738847695417`*^9, 3.668173896668346*^9}, 3.668174038525442*^9, 
   3.6681754953371778`*^9, 3.6681755876086216`*^9}],

Cell[BoxData["61"], "Print",
 CellChangeTimes->{
  3.6681702400927763`*^9, 3.6681713492908525`*^9, 3.668171383286277*^9, {
   3.6681738847695417`*^9, 3.668173896668346*^9}, 3.668174038525442*^9, 
   3.6681754953371778`*^9, 3.6681755876086216`*^9}],

Cell[BoxData[
 RowBox[{"{", 
  RowBox[{"1.336148565342981`", ",", 
   RowBox[{"{", 
    RowBox[{
     RowBox[{"a", "\[Rule]", "0.6668060061347089`"}], ",", 
     RowBox[{"b", "\[Rule]", "0.6660264076859131`"}], ",", 
     RowBox[{"c", "\[Rule]", "0.6696810443493864`"}], ",", 
     RowBox[{"d", "\[Rule]", 
      RowBox[{"-", "0.003645211623269423`"}]}]}], "}"}]}], "}"}]], "Print",
 CellChangeTimes->{
  3.6681702400927763`*^9, 3.6681713492908525`*^9, 3.668171383286277*^9, {
   3.6681738847695417`*^9, 3.668173896668346*^9}, 3.668174038525442*^9, 
   3.6681754953371778`*^9, 3.6681755876867547`*^9}],

Cell[BoxData[
 RowBox[{"{", "8.980739369573207`", "}"}]], "Print",
 CellChangeTimes->{
  3.6681702400927763`*^9, 3.6681713492908525`*^9, 3.668171383286277*^9, {
   3.6681738847695417`*^9, 3.668173896668346*^9}, 3.668174038525442*^9, 
   3.6681754953371778`*^9, 3.668175588030542*^9}],

Cell[BoxData["62"], "Print",
 CellChangeTimes->{
  3.6681702400927763`*^9, 3.6681713492908525`*^9, 3.668171383286277*^9, {
   3.6681738847695417`*^9, 3.668173896668346*^9}, 3.668174038525442*^9, 
   3.6681754953371778`*^9, 3.66817558803598*^9}],

Cell[BoxData[
 RowBox[{"{", 
  RowBox[{"0.8406389283805111`", ",", 
   RowBox[{"{", 
    RowBox[{
     RowBox[{"a", "\[Rule]", "0.668480504133859`"}], ",", 
     RowBox[{"b", "\[Rule]", "0.6646755930496699`"}], ",", 
     RowBox[{"c", "\[Rule]", "0.6675326205112825`"}], ",", 
     RowBox[{"d", "\[Rule]", 
      RowBox[{"-", "0.0008820410090533773`"}]}]}], "}"}]}], "}"}]], "Print",
 CellChangeTimes->{
  3.6681702400927763`*^9, 3.6681713492908525`*^9, 3.668171383286277*^9, {
   3.6681738847695417`*^9, 3.668173896668346*^9}, 3.668174038525442*^9, 
   3.6681754953371778`*^9, 3.668175588130231*^9}],

Cell[BoxData[
 RowBox[{"{", "8.981309283476863`", "}"}]], "Print",
 CellChangeTimes->{
  3.6681702400927763`*^9, 3.6681713492908525`*^9, 3.668171383286277*^9, {
   3.6681738847695417`*^9, 3.668173896668346*^9}, 3.668174038525442*^9, 
   3.6681754953371778`*^9, 3.6681755885134344`*^9}],

Cell[BoxData["63"], "Print",
 CellChangeTimes->{
  3.6681702400927763`*^9, 3.6681713492908525`*^9, 3.668171383286277*^9, {
   3.6681738847695417`*^9, 3.668173896668346*^9}, 3.668174038525442*^9, 
   3.6681754953371778`*^9, 3.6681755885134344`*^9}],

Cell[BoxData[
 RowBox[{"{", 
  RowBox[{"6.372774190515756`", ",", 
   RowBox[{"{", 
    RowBox[{
     RowBox[{"a", "\[Rule]", "0.6651814511643732`"}], ",", 
     RowBox[{"b", "\[Rule]", "0.6676533513455082`"}], ",", 
     RowBox[{"c", "\[Rule]", "0.665622243549466`"}], ",", 
     RowBox[{"d", "\[Rule]", 
      RowBox[{"-", "0.00029530671834868556`"}]}]}], "}"}]}], "}"}]], "Print",
 CellChangeTimes->{
  3.6681702400927763`*^9, 3.6681713492908525`*^9, 3.668171383286277*^9, {
   3.6681738847695417`*^9, 3.668173896668346*^9}, 3.668174038525442*^9, 
   3.6681754953371778`*^9, 3.668175588612821*^9}],

Cell[BoxData[
 RowBox[{"{", "8.967348870117444`", "}"}]], "Print",
 CellChangeTimes->{
  3.6681702400927763`*^9, 3.6681713492908525`*^9, 3.668171383286277*^9, {
   3.6681738847695417`*^9, 3.668173896668346*^9}, 3.668174038525442*^9, 
   3.6681754953371778`*^9, 3.6681755889781265`*^9}],

Cell[BoxData["64"], "Print",
 CellChangeTimes->{
  3.6681702400927763`*^9, 3.6681713492908525`*^9, 3.668171383286277*^9, {
   3.6681738847695417`*^9, 3.668173896668346*^9}, 3.668174038525442*^9, 
   3.6681754953371778`*^9, 3.668175588983143*^9}],

Cell[BoxData[
 RowBox[{"{", 
  RowBox[{"1.9272168076024943`", ",", 
   RowBox[{"{", 
    RowBox[{
     RowBox[{"a", "\[Rule]", "0.6685821193111808`"}], ",", 
     RowBox[{"b", "\[Rule]", "0.6685651797247701`"}], ",", 
     RowBox[{"c", "\[Rule]", "0.6708757746712478`"}], ",", 
     RowBox[{"d", "\[Rule]", 
      RowBox[{"-", "0.00647375682163372`"}]}]}], "}"}]}], "}"}]], "Print",
 CellChangeTimes->{
  3.6681702400927763`*^9, 3.6681713492908525`*^9, 3.668171383286277*^9, {
   3.6681738847695417`*^9, 3.668173896668346*^9}, 3.668174038525442*^9, 
   3.6681754953371778`*^9, 3.6681755890638547`*^9}],

Cell[BoxData[
 RowBox[{"{", "8.971927447761361`", "}"}]], "Print",
 CellChangeTimes->{
  3.6681702400927763`*^9, 3.6681713492908525`*^9, 3.668171383286277*^9, {
   3.6681738847695417`*^9, 3.668173896668346*^9}, 3.668174038525442*^9, 
   3.6681754953371778`*^9, 3.668175589444789*^9}],

Cell[BoxData["65"], "Print",
 CellChangeTimes->{
  3.6681702400927763`*^9, 3.6681713492908525`*^9, 3.668171383286277*^9, {
   3.6681738847695417`*^9, 3.668173896668346*^9}, 3.668174038525442*^9, 
   3.6681754953371778`*^9, 3.668175589444789*^9}],

Cell[BoxData[
 RowBox[{"{", 
  RowBox[{"5.679965500245677`", ",", 
   RowBox[{"{", 
    RowBox[{
     RowBox[{"a", "\[Rule]", "0.6681541212752554`"}], ",", 
     RowBox[{"b", "\[Rule]", "0.6676324347532567`"}], ",", 
     RowBox[{"c", "\[Rule]", "0.667029918222068`"}], ",", 
     RowBox[{"d", "\[Rule]", 
      RowBox[{"-", "0.0032057951795439804`"}]}]}], "}"}]}], "}"}]], "Print",
 CellChangeTimes->{
  3.6681702400927763`*^9, 3.6681713492908525`*^9, 3.668171383286277*^9, {
   3.6681738847695417`*^9, 3.668173896668346*^9}, 3.668174038525442*^9, 
   3.6681754953371778`*^9, 3.6681755895229235`*^9}],

Cell[BoxData[
 RowBox[{"{", "8.979851358035038`", "}"}]], "Print",
 CellChangeTimes->{
  3.6681702400927763`*^9, 3.6681713492908525`*^9, 3.668171383286277*^9, {
   3.6681738847695417`*^9, 3.668173896668346*^9}, 3.668174038525442*^9, 
   3.6681754953371778`*^9, 3.668175589945379*^9}],

Cell[BoxData["66"], "Print",
 CellChangeTimes->{
  3.6681702400927763`*^9, 3.6681713492908525`*^9, 3.668171383286277*^9, {
   3.6681738847695417`*^9, 3.668173896668346*^9}, 3.668174038525442*^9, 
   3.6681754953371778`*^9, 3.668175589950395*^9}],

Cell[BoxData[
 RowBox[{"{", 
  RowBox[{"4.022948002849533`", ",", 
   RowBox[{"{", 
    RowBox[{
     RowBox[{"a", "\[Rule]", "0.6667499150605609`"}], ",", 
     RowBox[{"b", "\[Rule]", "0.6665203749967135`"}], ",", 
     RowBox[{"c", "\[Rule]", "0.6668987858881229`"}], ",", 
     RowBox[{"d", "\[Rule]", "0.0005746974603289058`"}]}], "}"}]}], 
  "}"}]], "Print",
 CellChangeTimes->{
  3.6681702400927763`*^9, 3.6681713492908525`*^9, 3.668171383286277*^9, {
   3.6681738847695417`*^9, 3.668173896668346*^9}, 3.668174038525442*^9, 
   3.6681754953371778`*^9, 3.6681755900386257`*^9}],

Cell[BoxData[
 RowBox[{"{", "8.974527730268525`", "}"}]], "Print",
 CellChangeTimes->{
  3.6681702400927763`*^9, 3.6681713492908525`*^9, 3.668171383286277*^9, {
   3.6681738847695417`*^9, 3.668173896668346*^9}, 3.668174038525442*^9, 
   3.6681754953371778`*^9, 3.6681755904078045`*^9}],

Cell[BoxData["67"], "Print",
 CellChangeTimes->{
  3.6681702400927763`*^9, 3.6681713492908525`*^9, 3.668171383286277*^9, {
   3.6681738847695417`*^9, 3.668173896668346*^9}, 3.668174038525442*^9, 
   3.6681754953371778`*^9, 3.6681755904123163`*^9}],

Cell[BoxData[
 RowBox[{"{", 
  RowBox[{"5.840004674303929`", ",", 
   RowBox[{"{", 
    RowBox[{
     RowBox[{"a", "\[Rule]", "0.6667581142003384`"}], ",", 
     RowBox[{"b", "\[Rule]", "0.667636779246377`"}], ",", 
     RowBox[{"c", "\[Rule]", "0.6672296718882186`"}], ",", 
     RowBox[{"d", "\[Rule]", 
      RowBox[{"-", "0.0013832068035344299`"}]}]}], "}"}]}], "}"}]], "Print",
 CellChangeTimes->{
  3.6681702400927763`*^9, 3.6681713492908525`*^9, 3.668171383286277*^9, {
   3.6681738847695417`*^9, 3.668173896668346*^9}, 3.668174038525442*^9, 
   3.6681754953371778`*^9, 3.668175590498044*^9}],

Cell[BoxData[
 RowBox[{"{", "8.980642370611998`", "}"}]], "Print",
 CellChangeTimes->{
  3.6681702400927763`*^9, 3.6681713492908525`*^9, 3.668171383286277*^9, {
   3.6681738847695417`*^9, 3.668173896668346*^9}, 3.668174038525442*^9, 
   3.6681754953371778`*^9, 3.668175590792512*^9}],

Cell[BoxData["68"], "Print",
 CellChangeTimes->{
  3.6681702400927763`*^9, 3.6681713492908525`*^9, 3.668171383286277*^9, {
   3.6681738847695417`*^9, 3.668173896668346*^9}, 3.668174038525442*^9, 
   3.6681754953371778`*^9, 3.6681755908081365`*^9}],

Cell[BoxData[
 RowBox[{"{", 
  RowBox[{"7.155174049715876`", ",", 
   RowBox[{"{", 
    RowBox[{
     RowBox[{"a", "\[Rule]", "0.6688377700274261`"}], ",", 
     RowBox[{"b", "\[Rule]", "0.6670070419858963`"}], ",", 
     RowBox[{"c", "\[Rule]", "0.6673563642338146`"}], ",", 
     RowBox[{"d", "\[Rule]", 
      RowBox[{"-", "0.0031829249763308865`"}]}]}], "}"}]}], "}"}]], "Print",
 CellChangeTimes->{
  3.6681702400927763`*^9, 3.6681713492908525`*^9, 3.668171383286277*^9, {
   3.6681738847695417`*^9, 3.668173896668346*^9}, 3.668174038525442*^9, 
   3.6681754953371778`*^9, 3.668175590886269*^9}],

Cell[BoxData[
 RowBox[{"{", "8.973746435489335`", "}"}]], "Print",
 CellChangeTimes->{
  3.6681702400927763`*^9, 3.6681713492908525`*^9, 3.668171383286277*^9, {
   3.6681738847695417`*^9, 3.668173896668346*^9}, 3.668174038525442*^9, 
   3.6681754953371778`*^9, 3.6681755911831803`*^9}],

Cell[BoxData["69"], "Print",
 CellChangeTimes->{
  3.6681702400927763`*^9, 3.6681713492908525`*^9, 3.668171383286277*^9, {
   3.6681738847695417`*^9, 3.668173896668346*^9}, 3.668174038525442*^9, 
   3.6681754953371778`*^9, 3.6681755911831803`*^9}],

Cell[BoxData[
 RowBox[{"{", 
  RowBox[{"0.7248865254178134`", ",", 
   RowBox[{"{", 
    RowBox[{
     RowBox[{"a", "\[Rule]", "0.6674305071178599`"}], ",", 
     RowBox[{"b", "\[Rule]", "0.6666613672200953`"}], ",", 
     RowBox[{"c", "\[Rule]", "0.6695436100162416`"}], ",", 
     RowBox[{"d", "\[Rule]", 
      RowBox[{"-", "0.0032585045685599723`"}]}]}], "}"}]}], "}"}]], "Print",
 CellChangeTimes->{
  3.6681702400927763`*^9, 3.6681713492908525`*^9, 3.668171383286277*^9, {
   3.6681738847695417`*^9, 3.668173896668346*^9}, 3.668174038525442*^9, 
   3.6681754953371778`*^9, 3.6681755912613096`*^9}],

Cell[BoxData[
 RowBox[{"{", "8.965230057752407`", "}"}]], "Print",
 CellChangeTimes->{
  3.6681702400927763`*^9, 3.6681713492908525`*^9, 3.668171383286277*^9, {
   3.6681738847695417`*^9, 3.668173896668346*^9}, 3.668174038525442*^9, 
   3.6681754953371778`*^9, 3.668175591573844*^9}],

Cell[BoxData["70"], "Print",
 CellChangeTimes->{
  3.6681702400927763`*^9, 3.6681713492908525`*^9, 3.668171383286277*^9, {
   3.6681738847695417`*^9, 3.668173896668346*^9}, 3.668174038525442*^9, 
   3.6681754953371778`*^9, 3.668175591573844*^9}],

Cell[BoxData[
 RowBox[{"{", 
  RowBox[{"0.3426181290909822`", ",", 
   RowBox[{"{", 
    RowBox[{
     RowBox[{"a", "\[Rule]", "0.670088817157233`"}], ",", 
     RowBox[{"b", "\[Rule]", "0.6672220960528131`"}], ",", 
     RowBox[{"c", "\[Rule]", "0.6691142205815873`"}], ",", 
     RowBox[{"d", "\[Rule]", 
      RowBox[{"-", "0.005113805023692002`"}]}]}], "}"}]}], "}"}]], "Print",
 CellChangeTimes->{
  3.6681702400927763`*^9, 3.6681713492908525`*^9, 3.668171383286277*^9, {
   3.6681738847695417`*^9, 3.668173896668346*^9}, 3.668174038525442*^9, 
   3.6681754953371778`*^9, 3.6681755916676054`*^9}],

Cell[BoxData[
 RowBox[{"{", "8.985891022820278`", "}"}]], "Print",
 CellChangeTimes->{
  3.6681702400927763`*^9, 3.6681713492908525`*^9, 3.668171383286277*^9, {
   3.6681738847695417`*^9, 3.668173896668346*^9}, 3.668174038525442*^9, 
   3.6681754953371778`*^9, 3.6681755919957676`*^9}],

Cell[BoxData["71"], "Print",
 CellChangeTimes->{
  3.6681702400927763`*^9, 3.6681713492908525`*^9, 3.668171383286277*^9, {
   3.6681738847695417`*^9, 3.668173896668346*^9}, 3.668174038525442*^9, 
   3.6681754953371778`*^9, 3.6681755919957676`*^9}],

Cell[BoxData[
 RowBox[{"{", 
  RowBox[{"4.265885501330745`", ",", 
   RowBox[{"{", 
    RowBox[{
     RowBox[{"a", "\[Rule]", "0.6689691591589462`"}], ",", 
     RowBox[{"b", "\[Rule]", "0.667589173853106`"}], ",", 
     RowBox[{"c", "\[Rule]", "0.6671961916243425`"}], ",", 
     RowBox[{"d", "\[Rule]", 
      RowBox[{"-", "0.0020205048752243602`"}]}]}], "}"}]}], "}"}]], "Print",
 CellChangeTimes->{
  3.6681702400927763`*^9, 3.6681713492908525`*^9, 3.668171383286277*^9, {
   3.6681738847695417`*^9, 3.668173896668346*^9}, 3.668174038525442*^9, 
   3.6681754953371778`*^9, 3.6681755920895224`*^9}],

Cell[BoxData[
 RowBox[{"{", "8.971082380077563`", "}"}]], "Print",
 CellChangeTimes->{
  3.6681702400927763`*^9, 3.6681713492908525`*^9, 3.668171383286277*^9, {
   3.6681738847695417`*^9, 3.668173896668346*^9}, 3.668174038525442*^9, 
   3.6681754953371778`*^9, 3.6681755923864307`*^9}],

Cell[BoxData["72"], "Print",
 CellChangeTimes->{
  3.6681702400927763`*^9, 3.6681713492908525`*^9, 3.668171383286277*^9, {
   3.6681738847695417`*^9, 3.668173896668346*^9}, 3.668174038525442*^9, 
   3.6681754953371778`*^9, 3.6681755924020557`*^9}],

Cell[BoxData[
 RowBox[{"{", 
  RowBox[{"2.903885168415769`", ",", 
   RowBox[{"{", 
    RowBox[{
     RowBox[{"a", "\[Rule]", "0.669114839014203`"}], ",", 
     RowBox[{"b", "\[Rule]", "0.6693999765537265`"}], ",", 
     RowBox[{"c", "\[Rule]", "0.6702358425322077`"}], ",", 
     RowBox[{"d", "\[Rule]", 
      RowBox[{"-", "0.00698038263013811`"}]}]}], "}"}]}], "}"}]], "Print",
 CellChangeTimes->{
  3.6681702400927763`*^9, 3.6681713492908525`*^9, 3.668171383286277*^9, {
   3.6681738847695417`*^9, 3.668173896668346*^9}, 3.668174038525442*^9, 
   3.6681754953371778`*^9, 3.6681755924645643`*^9}],

Cell[BoxData[
 RowBox[{"{", "8.982048743962828`", "}"}]], "Print",
 CellChangeTimes->{
  3.6681702400927763`*^9, 3.6681713492908525`*^9, 3.668171383286277*^9, {
   3.6681738847695417`*^9, 3.668173896668346*^9}, 3.668174038525442*^9, 
   3.6681754953371778`*^9, 3.6681755927770967`*^9}],

Cell[BoxData["73"], "Print",
 CellChangeTimes->{
  3.6681702400927763`*^9, 3.6681713492908525`*^9, 3.668171383286277*^9, {
   3.6681738847695417`*^9, 3.668173896668346*^9}, 3.668174038525442*^9, 
   3.6681754953371778`*^9, 3.6681755927770967`*^9}],

Cell[BoxData[
 RowBox[{"{", 
  RowBox[{"2.1176095305097267`", ",", 
   RowBox[{"{", 
    RowBox[{
     RowBox[{"a", "\[Rule]", "0.6667927349678713`"}], ",", 
     RowBox[{"b", "\[Rule]", "0.6688863845803131`"}], ",", 
     RowBox[{"c", "\[Rule]", "0.6705857114215292`"}], ",", 
     RowBox[{"d", "\[Rule]", 
      RowBox[{"-", "0.004814740638341152`"}]}]}], "}"}]}], "}"}]], "Print",
 CellChangeTimes->{
  3.6681702400927763`*^9, 3.6681713492908525`*^9, 3.668171383286277*^9, {
   3.6681738847695417`*^9, 3.668173896668346*^9}, 3.668174038525442*^9, 
   3.6681754953371778`*^9, 3.6681755928396044`*^9}],

Cell[BoxData[
 RowBox[{"{", "8.978885089420952`", "}"}]], "Print",
 CellChangeTimes->{
  3.6681702400927763`*^9, 3.6681713492908525`*^9, 3.668171383286277*^9, {
   3.6681738847695417`*^9, 3.668173896668346*^9}, 3.668174038525442*^9, 
   3.6681754953371778`*^9, 3.6681755931677637`*^9}],

Cell[BoxData["74"], "Print",
 CellChangeTimes->{
  3.6681702400927763`*^9, 3.6681713492908525`*^9, 3.668171383286277*^9, {
   3.6681738847695417`*^9, 3.668173896668346*^9}, 3.668174038525442*^9, 
   3.6681754953371778`*^9, 3.6681755931677637`*^9}],

Cell[BoxData[
 RowBox[{"{", 
  RowBox[{"8.086922360159566`", ",", 
   RowBox[{"{", 
    RowBox[{
     RowBox[{"a", "\[Rule]", "0.6666321104109901`"}], ",", 
     RowBox[{"b", "\[Rule]", "0.668032821433202`"}], ",", 
     RowBox[{"c", "\[Rule]", "0.6678217968283895`"}], ",", 
     RowBox[{"d", "\[Rule]", 
      RowBox[{"-", "0.002994371803368648`"}]}]}], "}"}]}], "}"}]], "Print",
 CellChangeTimes->{
  3.6681702400927763`*^9, 3.6681713492908525`*^9, 3.668171383286277*^9, {
   3.6681738847695417`*^9, 3.668173896668346*^9}, 3.668174038525442*^9, 
   3.6681754953371778`*^9, 3.6681755932458963`*^9}],

Cell[BoxData[
 RowBox[{"{", "8.979065640660453`", "}"}]], "Print",
 CellChangeTimes->{
  3.6681702400927763`*^9, 3.6681713492908525`*^9, 3.668171383286277*^9, {
   3.6681738847695417`*^9, 3.668173896668346*^9}, 3.668174038525442*^9, 
   3.6681754953371778`*^9, 3.6681755935428023`*^9}],

Cell[BoxData["75"], "Print",
 CellChangeTimes->{
  3.6681702400927763`*^9, 3.6681713492908525`*^9, 3.668171383286277*^9, {
   3.6681738847695417`*^9, 3.668173896668346*^9}, 3.668174038525442*^9, 
   3.6681754953371778`*^9, 3.6681755935428023`*^9}],

Cell[BoxData[
 RowBox[{"{", 
  RowBox[{"5.115710411612894`", ",", 
   RowBox[{"{", 
    RowBox[{
     RowBox[{"a", "\[Rule]", "0.6677796794198926`"}], ",", 
     RowBox[{"b", "\[Rule]", "0.6705357166942609`"}], ",", 
     RowBox[{"c", "\[Rule]", "0.6685864108705063`"}], ",", 
     RowBox[{"d", "\[Rule]", 
      RowBox[{"-", "0.0047715358021565525`"}]}]}], "}"}]}], "}"}]], "Print",
 CellChangeTimes->{
  3.6681702400927763`*^9, 3.6681713492908525`*^9, 3.668171383286277*^9, {
   3.6681738847695417`*^9, 3.668173896668346*^9}, 3.668174038525442*^9, 
   3.6681754953371778`*^9, 3.6681755936053104`*^9}],

Cell[BoxData[
 RowBox[{"{", "8.971726568558601`", "}"}]], "Print",
 CellChangeTimes->{
  3.6681702400927763`*^9, 3.6681713492908525`*^9, 3.668171383286277*^9, {
   3.6681738847695417`*^9, 3.668173896668346*^9}, 3.668174038525442*^9, 
   3.6681754953371778`*^9, 3.668175593917845*^9}],

Cell[BoxData["76"], "Print",
 CellChangeTimes->{
  3.6681702400927763`*^9, 3.6681713492908525`*^9, 3.668171383286277*^9, {
   3.6681738847695417`*^9, 3.668173896668346*^9}, 3.668174038525442*^9, 
   3.6681754953371778`*^9, 3.6681755939334693`*^9}],

Cell[BoxData[
 RowBox[{"{", 
  RowBox[{"4.226795884678942`", ",", 
   RowBox[{"{", 
    RowBox[{
     RowBox[{"a", "\[Rule]", "0.6672936104961188`"}], ",", 
     RowBox[{"b", "\[Rule]", "0.6682671872343582`"}], ",", 
     RowBox[{"c", "\[Rule]", "0.6713781147656754`"}], ",", 
     RowBox[{"d", "\[Rule]", 
      RowBox[{"-", "0.008126426569301546`"}]}]}], "}"}]}], "}"}]], "Print",
 CellChangeTimes->{
  3.6681702400927763`*^9, 3.6681713492908525`*^9, 3.668171383286277*^9, {
   3.6681738847695417`*^9, 3.668173896668346*^9}, 3.668174038525442*^9, 
   3.6681754953371778`*^9, 3.6681755939959764`*^9}],

Cell[BoxData[
 RowBox[{"{", "8.974206067549325`", "}"}]], "Print",
 CellChangeTimes->{
  3.6681702400927763`*^9, 3.6681713492908525`*^9, 3.668171383286277*^9, {
   3.6681738847695417`*^9, 3.668173896668346*^9}, 3.668174038525442*^9, 
   3.6681754953371778`*^9, 3.6681755943241367`*^9}],

Cell[BoxData["77"], "Print",
 CellChangeTimes->{
  3.6681702400927763`*^9, 3.6681713492908525`*^9, 3.668171383286277*^9, {
   3.6681738847695417`*^9, 3.668173896668346*^9}, 3.668174038525442*^9, 
   3.6681754953371778`*^9, 3.6681755943241367`*^9}],

Cell[BoxData[
 RowBox[{"{", 
  RowBox[{"6.588846214090702`", ",", 
   RowBox[{"{", 
    RowBox[{
     RowBox[{"a", "\[Rule]", "0.6661967147316976`"}], ",", 
     RowBox[{"b", "\[Rule]", "0.6671272500179735`"}], ",", 
     RowBox[{"c", "\[Rule]", "0.6690236940091566`"}], ",", 
     RowBox[{"d", "\[Rule]", 
      RowBox[{"-", "0.003564002996562779`"}]}]}], "}"}]}], "}"}]], "Print",
 CellChangeTimes->{
  3.6681702400927763`*^9, 3.6681713492908525`*^9, 3.668171383286277*^9, {
   3.6681738847695417`*^9, 3.668173896668346*^9}, 3.668174038525442*^9, 
   3.6681754953371778`*^9, 3.6681755944022694`*^9}],

Cell[BoxData[
 RowBox[{"{", "8.970315728390133`", "}"}]], "Print",
 CellChangeTimes->{
  3.6681702400927763`*^9, 3.6681713492908525`*^9, 3.668171383286277*^9, {
   3.6681738847695417`*^9, 3.668173896668346*^9}, 3.668174038525442*^9, 
   3.6681754953371778`*^9, 3.668175594730431*^9}],

Cell[BoxData["78"], "Print",
 CellChangeTimes->{
  3.6681702400927763`*^9, 3.6681713492908525`*^9, 3.668171383286277*^9, {
   3.6681738847695417`*^9, 3.668173896668346*^9}, 3.668174038525442*^9, 
   3.6681754953371778`*^9, 3.6681755947460556`*^9}],

Cell[BoxData[
 RowBox[{"{", 
  RowBox[{"10.778401360832461`", ",", 
   RowBox[{"{", 
    RowBox[{
     RowBox[{"a", "\[Rule]", "0.6699086770305347`"}], ",", 
     RowBox[{"b", "\[Rule]", "0.6678781858099804`"}], ",", 
     RowBox[{"c", "\[Rule]", "0.6677882362264734`"}], ",", 
     RowBox[{"d", "\[Rule]", 
      RowBox[{"-", "0.005812307490949038`"}]}]}], "}"}]}], "}"}]], "Print",
 CellChangeTimes->{
  3.6681702400927763`*^9, 3.6681713492908525`*^9, 3.668171383286277*^9, {
   3.6681738847695417`*^9, 3.668173896668346*^9}, 3.668174038525442*^9, 
   3.6681754953371778`*^9, 3.6681755948085637`*^9}],

Cell[BoxData[
 RowBox[{"{", "8.966355717849424`", "}"}]], "Print",
 CellChangeTimes->{
  3.6681702400927763`*^9, 3.6681713492908525`*^9, 3.668171383286277*^9, {
   3.6681738847695417`*^9, 3.668173896668346*^9}, 3.668174038525442*^9, 
   3.6681754953371778`*^9, 3.668175595121097*^9}],

Cell[BoxData["79"], "Print",
 CellChangeTimes->{
  3.6681702400927763`*^9, 3.6681713492908525`*^9, 3.668171383286277*^9, {
   3.6681738847695417`*^9, 3.668173896668346*^9}, 3.668174038525442*^9, 
   3.6681754953371778`*^9, 3.6681755951367226`*^9}],

Cell[BoxData[
 RowBox[{"{", 
  RowBox[{"3.848801076787736`", ",", 
   RowBox[{"{", 
    RowBox[{
     RowBox[{"a", "\[Rule]", "0.6670285645462777`"}], ",", 
     RowBox[{"b", "\[Rule]", "0.6644119106129525`"}], ",", 
     RowBox[{"c", "\[Rule]", "0.6718917499766576`"}], ",", 
     RowBox[{"d", "\[Rule]", 
      RowBox[{"-", "0.005012090876922046`"}]}]}], "}"}]}], "}"}]], "Print",
 CellChangeTimes->{
  3.6681702400927763`*^9, 3.6681713492908525`*^9, 3.668171383286277*^9, {
   3.6681738847695417`*^9, 3.668173896668346*^9}, 3.668174038525442*^9, 
   3.6681754953371778`*^9, 3.6681755951992283`*^9}],

Cell[BoxData[
 RowBox[{"{", "8.96687907844227`", "}"}]], "Print",
 CellChangeTimes->{
  3.6681702400927763`*^9, 3.6681713492908525`*^9, 3.668171383286277*^9, {
   3.6681738847695417`*^9, 3.668173896668346*^9}, 3.668174038525442*^9, 
   3.6681754953371778`*^9, 3.668175595511763*^9}],

Cell[BoxData["80"], "Print",
 CellChangeTimes->{
  3.6681702400927763`*^9, 3.6681713492908525`*^9, 3.668171383286277*^9, {
   3.6681738847695417`*^9, 3.668173896668346*^9}, 3.668174038525442*^9, 
   3.6681754953371778`*^9, 3.6681755955273886`*^9}],

Cell[BoxData[
 RowBox[{"{", 
  RowBox[{"7.677658170093474`", ",", 
   RowBox[{"{", 
    RowBox[{
     RowBox[{"a", "\[Rule]", "0.6669007237467445`"}], ",", 
     RowBox[{"b", "\[Rule]", "0.6666897314260332`"}], ",", 
     RowBox[{"c", "\[Rule]", "0.6694059429795083`"}], ",", 
     RowBox[{"d", "\[Rule]", 
      RowBox[{"-", "0.0031875292988605385`"}]}]}], "}"}]}], "}"}]], "Print",
 CellChangeTimes->{
  3.6681702400927763`*^9, 3.6681713492908525`*^9, 3.668171383286277*^9, {
   3.6681738847695417`*^9, 3.668173896668346*^9}, 3.668174038525442*^9, 
   3.6681754953371778`*^9, 3.668175595589896*^9}],

Cell[BoxData[
 RowBox[{"{", "8.978969424622553`", "}"}]], "Print",
 CellChangeTimes->{
  3.6681702400927763`*^9, 3.6681713492908525`*^9, 3.668171383286277*^9, {
   3.6681738847695417`*^9, 3.668173896668346*^9}, 3.668174038525442*^9, 
   3.6681754953371778`*^9, 3.6681755958868046`*^9}],

Cell[BoxData["81"], "Print",
 CellChangeTimes->{
  3.6681702400927763`*^9, 3.6681713492908525`*^9, 3.668171383286277*^9, {
   3.6681738847695417`*^9, 3.668173896668346*^9}, 3.668174038525442*^9, 
   3.6681754953371778`*^9, 3.6681755959024286`*^9}],

Cell[BoxData[
 RowBox[{"{", 
  RowBox[{"5.111214960075287`", ",", 
   RowBox[{"{", 
    RowBox[{
     RowBox[{"a", "\[Rule]", "0.6679913899460355`"}], ",", 
     RowBox[{"b", "\[Rule]", "0.6671191318045614`"}], ",", 
     RowBox[{"c", "\[Rule]", "0.6686157907975822`"}], ",", 
     RowBox[{"d", "\[Rule]", 
      RowBox[{"-", "0.002559907365595011`"}]}]}], "}"}]}], "}"}]], "Print",
 CellChangeTimes->{
  3.6681702400927763`*^9, 3.6681713492908525`*^9, 3.668171383286277*^9, {
   3.6681738847695417`*^9, 3.668173896668346*^9}, 3.668174038525442*^9, 
   3.6681754953371778`*^9, 3.668175595964936*^9}],

Cell[BoxData[
 RowBox[{"{", "8.976661221084072`", "}"}]], "Print",
 CellChangeTimes->{
  3.6681702400927763`*^9, 3.6681713492908525`*^9, 3.668171383286277*^9, {
   3.6681738847695417`*^9, 3.668173896668346*^9}, 3.668174038525442*^9, 
   3.6681754953371778`*^9, 3.668175596261842*^9}],

Cell[BoxData["82"], "Print",
 CellChangeTimes->{
  3.6681702400927763`*^9, 3.6681713492908525`*^9, 3.668171383286277*^9, {
   3.6681738847695417`*^9, 3.668173896668346*^9}, 3.668174038525442*^9, 
   3.6681754953371778`*^9, 3.668175596261842*^9}],

Cell[BoxData[
 RowBox[{"{", 
  RowBox[{"1.9499752793595566`", ",", 
   RowBox[{"{", 
    RowBox[{
     RowBox[{"a", "\[Rule]", "0.6676290346262961`"}], ",", 
     RowBox[{"b", "\[Rule]", "0.6695366672481106`"}], ",", 
     RowBox[{"c", "\[Rule]", "0.667474610716187`"}], ",", 
     RowBox[{"d", "\[Rule]", 
      RowBox[{"-", "0.005095815186746879`"}]}]}], "}"}]}], "}"}]], "Print",
 CellChangeTimes->{
  3.6681702400927763`*^9, 3.6681713492908525`*^9, 3.668171383286277*^9, {
   3.6681738847695417`*^9, 3.668173896668346*^9}, 3.668174038525442*^9, 
   3.6681754953371778`*^9, 3.6681755963399763`*^9}],

Cell[BoxData[
 RowBox[{"{", "8.983028982484635`", "}"}]], "Print",
 CellChangeTimes->{
  3.6681702400927763`*^9, 3.6681713492908525`*^9, 3.668171383286277*^9, {
   3.6681738847695417`*^9, 3.668173896668346*^9}, 3.668174038525442*^9, 
   3.6681754953371778`*^9, 3.668175596636883*^9}],

Cell[BoxData["83"], "Print",
 CellChangeTimes->{
  3.6681702400927763`*^9, 3.6681713492908525`*^9, 3.668171383286277*^9, {
   3.6681738847695417`*^9, 3.668173896668346*^9}, 3.668174038525442*^9, 
   3.6681754953371778`*^9, 3.6681755966525106`*^9}],

Cell[BoxData[
 RowBox[{"{", 
  RowBox[{"1.8951077377656758`", ",", 
   RowBox[{"{", 
    RowBox[{
     RowBox[{"a", "\[Rule]", "0.665124783305813`"}], ",", 
     RowBox[{"b", "\[Rule]", "0.6653928319306279`"}], ",", 
     RowBox[{"c", "\[Rule]", "0.6686481303373697`"}], ",", 
     RowBox[{"d", "\[Rule]", "0.0008451730652255292`"}]}], "}"}]}], 
  "}"}]], "Print",
 CellChangeTimes->{
  3.6681702400927763`*^9, 3.6681713492908525`*^9, 3.668171383286277*^9, {
   3.6681738847695417`*^9, 3.668173896668346*^9}, 3.668174038525442*^9, 
   3.6681754953371778`*^9, 3.6681755967306433`*^9}],

Cell[BoxData[
 RowBox[{"{", "8.97221899782295`", "}"}]], "Print",
 CellChangeTimes->{
  3.6681702400927763`*^9, 3.6681713492908525`*^9, 3.668171383286277*^9, {
   3.6681738847695417`*^9, 3.668173896668346*^9}, 3.668174038525442*^9, 
   3.6681754953371778`*^9, 3.6681755970275493`*^9}],

Cell[BoxData["84"], "Print",
 CellChangeTimes->{
  3.6681702400927763`*^9, 3.6681713492908525`*^9, 3.668171383286277*^9, {
   3.6681738847695417`*^9, 3.668173896668346*^9}, 3.668174038525442*^9, 
   3.6681754953371778`*^9, 3.6681755970431747`*^9}],

Cell[BoxData[
 RowBox[{"{", 
  RowBox[{"1.3946891535286685`", ",", 
   RowBox[{"{", 
    RowBox[{
     RowBox[{"a", "\[Rule]", "0.6672078352176213`"}], ",", 
     RowBox[{"b", "\[Rule]", "0.6666311893906592`"}], ",", 
     RowBox[{"c", "\[Rule]", "0.668695489780993`"}], ",", 
     RowBox[{"d", "\[Rule]", 
      RowBox[{"-", "0.003592560334325602`"}]}]}], "}"}]}], "}"}]], "Print",
 CellChangeTimes->{
  3.6681702400927763`*^9, 3.6681713492908525`*^9, 3.668171383286277*^9, {
   3.6681738847695417`*^9, 3.668173896668346*^9}, 3.668174038525442*^9, 
   3.6681754953371778`*^9, 3.6681755971213093`*^9}],

Cell[BoxData[
 RowBox[{"{", "8.97024501199671`", "}"}]], "Print",
 CellChangeTimes->{
  3.6681702400927763`*^9, 3.6681713492908525`*^9, 3.668171383286277*^9, {
   3.6681738847695417`*^9, 3.668173896668346*^9}, 3.668174038525442*^9, 
   3.6681754953371778`*^9, 3.6681755974182158`*^9}],

Cell[BoxData["85"], "Print",
 CellChangeTimes->{
  3.6681702400927763`*^9, 3.6681713492908525`*^9, 3.668171383286277*^9, {
   3.6681738847695417`*^9, 3.668173896668346*^9}, 3.668174038525442*^9, 
   3.6681754953371778`*^9, 3.6681755974182158`*^9}],

Cell[BoxData[
 RowBox[{"{", 
  RowBox[{"2.3082154402670376`", ",", 
   RowBox[{"{", 
    RowBox[{
     RowBox[{"a", "\[Rule]", "0.6681180005233638`"}], ",", 
     RowBox[{"b", "\[Rule]", "0.6685496099313681`"}], ",", 
     RowBox[{"c", "\[Rule]", "0.6672677097056604`"}], ",", 
     RowBox[{"d", "\[Rule]", 
      RowBox[{"-", "0.004055253775392727`"}]}]}], "}"}]}], "}"}]], "Print",
 CellChangeTimes->{
  3.6681702400927763`*^9, 3.6681713492908525`*^9, 3.668171383286277*^9, {
   3.6681738847695417`*^9, 3.668173896668346*^9}, 3.668174038525442*^9, 
   3.6681754953371778`*^9, 3.6681755974963474`*^9}],

Cell[BoxData[
 RowBox[{"{", "8.966100362211547`", "}"}]], "Print",
 CellChangeTimes->{
  3.6681702400927763`*^9, 3.6681713492908525`*^9, 3.668171383286277*^9, {
   3.6681738847695417`*^9, 3.668173896668346*^9}, 3.668174038525442*^9, 
   3.6681754953371778`*^9, 3.6681755978245087`*^9}],

Cell[BoxData["86"], "Print",
 CellChangeTimes->{
  3.6681702400927763`*^9, 3.6681713492908525`*^9, 3.668171383286277*^9, {
   3.6681738847695417`*^9, 3.668173896668346*^9}, 3.668174038525442*^9, 
   3.6681754953371778`*^9, 3.6681755978245087`*^9}],

Cell[BoxData[
 RowBox[{"{", 
  RowBox[{"1.3959028015649406`", ",", 
   RowBox[{"{", 
    RowBox[{
     RowBox[{"a", "\[Rule]", "0.6693893958011811`"}], ",", 
     RowBox[{"b", "\[Rule]", "0.6691145216026463`"}], ",", 
     RowBox[{"c", "\[Rule]", "0.6683604032152817`"}], ",", 
     RowBox[{"d", "\[Rule]", 
      RowBox[{"-", "0.005972000902437088`"}]}]}], "}"}]}], "}"}]], "Print",
 CellChangeTimes->{
  3.6681702400927763`*^9, 3.6681713492908525`*^9, 3.668171383286277*^9, {
   3.6681738847695417`*^9, 3.668173896668346*^9}, 3.668174038525442*^9, 
   3.6681754953371778`*^9, 3.668175597902643*^9}],

Cell[BoxData[
 RowBox[{"{", "8.974394712813812`", "}"}]], "Print",
 CellChangeTimes->{
  3.6681702400927763`*^9, 3.6681713492908525`*^9, 3.668171383286277*^9, {
   3.6681738847695417`*^9, 3.668173896668346*^9}, 3.668174038525442*^9, 
   3.6681754953371778`*^9, 3.6681755982308016`*^9}],

Cell[BoxData["87"], "Print",
 CellChangeTimes->{
  3.6681702400927763`*^9, 3.6681713492908525`*^9, 3.668171383286277*^9, {
   3.6681738847695417`*^9, 3.668173896668346*^9}, 3.668174038525442*^9, 
   3.6681754953371778`*^9, 3.6681755982308016`*^9}],

Cell[BoxData[
 RowBox[{"{", 
  RowBox[{"1.8353844420190102`", ",", 
   RowBox[{"{", 
    RowBox[{
     RowBox[{"a", "\[Rule]", "0.6672089655739194`"}], ",", 
     RowBox[{"b", "\[Rule]", "0.6651369415825695`"}], ",", 
     RowBox[{"c", "\[Rule]", "0.6696858440168769`"}], ",", 
     RowBox[{"d", "\[Rule]", 
      RowBox[{"-", "0.0012165162894763547`"}]}]}], "}"}]}], "}"}]], "Print",
 CellChangeTimes->{
  3.6681702400927763`*^9, 3.6681713492908525`*^9, 3.668171383286277*^9, {
   3.6681738847695417`*^9, 3.668173896668346*^9}, 3.668174038525442*^9, 
   3.6681754953371778`*^9, 3.668175598293309*^9}],

Cell[BoxData[
 RowBox[{"{", "8.976585811238197`", "}"}]], "Print",
 CellChangeTimes->{
  3.6681702400927763`*^9, 3.6681713492908525`*^9, 3.668171383286277*^9, {
   3.6681738847695417`*^9, 3.668173896668346*^9}, 3.668174038525442*^9, 
   3.6681754953371778`*^9, 3.6681755986214685`*^9}],

Cell[BoxData["88"], "Print",
 CellChangeTimes->{
  3.6681702400927763`*^9, 3.6681713492908525`*^9, 3.668171383286277*^9, {
   3.6681738847695417`*^9, 3.668173896668346*^9}, 3.668174038525442*^9, 
   3.6681754953371778`*^9, 3.6681755986214685`*^9}],

Cell[BoxData[
 RowBox[{"{", 
  RowBox[{"2.9762882552781837`", ",", 
   RowBox[{"{", 
    RowBox[{
     RowBox[{"a", "\[Rule]", "0.668857245754061`"}], ",", 
     RowBox[{"b", "\[Rule]", "0.6699209986662839`"}], ",", 
     RowBox[{"c", "\[Rule]", "0.668618522540677`"}], ",", 
     RowBox[{"d", "\[Rule]", 
      RowBox[{"-", "0.00515381470828403`"}]}]}], "}"}]}], "}"}]], "Print",
 CellChangeTimes->{
  3.6681702400927763`*^9, 3.6681713492908525`*^9, 3.668171383286277*^9, {
   3.6681738847695417`*^9, 3.668173896668346*^9}, 3.668174038525442*^9, 
   3.6681754953371778`*^9, 3.668175598715229*^9}],

Cell[BoxData[
 RowBox[{"{", "8.960958497293436`", "}"}]], "Print",
 CellChangeTimes->{
  3.6681702400927763`*^9, 3.6681713492908525`*^9, 3.668171383286277*^9, {
   3.6681738847695417`*^9, 3.668173896668346*^9}, 3.668174038525442*^9, 
   3.6681754953371778`*^9, 3.6681755990121374`*^9}],

Cell[BoxData["89"], "Print",
 CellChangeTimes->{
  3.6681702400927763`*^9, 3.6681713492908525`*^9, 3.668171383286277*^9, {
   3.6681738847695417`*^9, 3.668173896668346*^9}, 3.668174038525442*^9, 
   3.6681754953371778`*^9, 3.6681755990277615`*^9}],

Cell[BoxData[
 RowBox[{"{", 
  RowBox[{"4.396599407410075`", ",", 
   RowBox[{"{", 
    RowBox[{
     RowBox[{"a", "\[Rule]", "0.6661631372995667`"}], ",", 
     RowBox[{"b", "\[Rule]", "0.6694100372898965`"}], ",", 
     RowBox[{"c", "\[Rule]", "0.6687900447503519`"}], ",", 
     RowBox[{"d", "\[Rule]", 
      RowBox[{"-", "0.0026612152416997507`"}]}]}], "}"}]}], "}"}]], "Print",
 CellChangeTimes->{
  3.6681702400927763`*^9, 3.6681713492908525`*^9, 3.668171383286277*^9, {
   3.6681738847695417`*^9, 3.668173896668346*^9}, 3.668174038525442*^9, 
   3.6681754953371778`*^9, 3.668175599105894*^9}],

Cell[BoxData[
 RowBox[{"{", "8.980068140843043`", "}"}]], "Print",
 CellChangeTimes->{
  3.6681702400927763`*^9, 3.6681713492908525`*^9, 3.668171383286277*^9, {
   3.6681738847695417`*^9, 3.668173896668346*^9}, 3.668174038525442*^9, 
   3.6681754953371778`*^9, 3.668175599447192*^9}],

Cell[BoxData["90"], "Print",
 CellChangeTimes->{
  3.6681702400927763`*^9, 3.6681713492908525`*^9, 3.668171383286277*^9, {
   3.6681738847695417`*^9, 3.668173896668346*^9}, 3.668174038525442*^9, 
   3.6681754953371778`*^9, 3.668175599451704*^9}],

Cell[BoxData[
 RowBox[{"{", 
  RowBox[{"11.19318749473251`", ",", 
   RowBox[{"{", 
    RowBox[{
     RowBox[{"a", "\[Rule]", "0.6677647218013486`"}], ",", 
     RowBox[{"b", "\[Rule]", "0.6676521793764256`"}], ",", 
     RowBox[{"c", "\[Rule]", "0.6706120068618575`"}], ",", 
     RowBox[{"d", "\[Rule]", 
      RowBox[{"-", "0.005252859570988567`"}]}]}], "}"}]}], "}"}]], "Print",
 CellChangeTimes->{
  3.6681702400927763`*^9, 3.6681713492908525`*^9, 3.668171383286277*^9, {
   3.6681738847695417`*^9, 3.668173896668346*^9}, 3.668174038525442*^9, 
   3.6681754953371778`*^9, 3.668175599529411*^9}],

Cell[BoxData[
 RowBox[{"{", "8.978975365172854`", "}"}]], "Print",
 CellChangeTimes->{
  3.6681702400927763`*^9, 3.6681713492908525`*^9, 3.668171383286277*^9, {
   3.6681738847695417`*^9, 3.668173896668346*^9}, 3.668174038525442*^9, 
   3.6681754953371778`*^9, 3.6681755998525515`*^9}],

Cell[BoxData["91"], "Print",
 CellChangeTimes->{
  3.6681702400927763`*^9, 3.6681713492908525`*^9, 3.668171383286277*^9, {
   3.6681738847695417`*^9, 3.668173896668346*^9}, 3.668174038525442*^9, 
   3.6681754953371778`*^9, 3.6681755998525515`*^9}],

Cell[BoxData[
 RowBox[{"{", 
  RowBox[{"0.21123460768723348`", ",", 
   RowBox[{"{", 
    RowBox[{
     RowBox[{"a", "\[Rule]", "0.6638512499628058`"}], ",", 
     RowBox[{"b", "\[Rule]", "0.667461180868058`"}], ",", 
     RowBox[{"c", "\[Rule]", "0.6685200957387492`"}], ",", 
     RowBox[{"d", "\[Rule]", 
      RowBox[{"-", "0.0010719096494793564`"}]}]}], "}"}]}], "}"}]], "Print",
 CellChangeTimes->{
  3.6681702400927763`*^9, 3.6681713492908525`*^9, 3.668171383286277*^9, {
   3.6681738847695417`*^9, 3.668173896668346*^9}, 3.668174038525442*^9, 
   3.6681754953371778`*^9, 3.668175599930683*^9}],

Cell[BoxData[
 RowBox[{"{", "8.96770152234187`", "}"}]], "Print",
 CellChangeTimes->{
  3.6681702400927763`*^9, 3.6681713492908525`*^9, 3.668171383286277*^9, {
   3.6681738847695417`*^9, 3.668173896668346*^9}, 3.668174038525442*^9, 
   3.6681754953371778`*^9, 3.6681756002594333`*^9}],

Cell[BoxData["92"], "Print",
 CellChangeTimes->{
  3.6681702400927763`*^9, 3.6681713492908525`*^9, 3.668171383286277*^9, {
   3.6681738847695417`*^9, 3.668173896668346*^9}, 3.668174038525442*^9, 
   3.6681754953371778`*^9, 3.668175600263945*^9}],

Cell[BoxData[
 RowBox[{"{", 
  RowBox[{"2.5285790950780873`", ",", 
   RowBox[{"{", 
    RowBox[{
     RowBox[{"a", "\[Rule]", "0.6675044856734755`"}], ",", 
     RowBox[{"b", "\[Rule]", "0.6674987183500202`"}], ",", 
     RowBox[{"c", "\[Rule]", "0.6698714416276561`"}], ",", 
     RowBox[{"d", "\[Rule]", 
      RowBox[{"-", "0.0036223392546917864`"}]}]}], "}"}]}], "}"}]], "Print",
 CellChangeTimes->{
  3.6681702400927763`*^9, 3.6681713492908525`*^9, 3.668171383286277*^9, {
   3.6681738847695417`*^9, 3.668173896668346*^9}, 3.668174038525442*^9, 
   3.6681754953371778`*^9, 3.6681756003304667`*^9}],

Cell[BoxData[
 RowBox[{"{", "8.970663013009405`", "}"}]], "Print",
 CellChangeTimes->{
  3.6681702400927763`*^9, 3.6681713492908525`*^9, 3.668171383286277*^9, {
   3.6681738847695417`*^9, 3.668173896668346*^9}, 3.668174038525442*^9, 
   3.6681754953371778`*^9, 3.6681756006586266`*^9}],

Cell[BoxData["93"], "Print",
 CellChangeTimes->{
  3.6681702400927763`*^9, 3.6681713492908525`*^9, 3.668171383286277*^9, {
   3.6681738847695417`*^9, 3.668173896668346*^9}, 3.668174038525442*^9, 
   3.6681754953371778`*^9, 3.6681756006586266`*^9}],

Cell[BoxData[
 RowBox[{"{", 
  RowBox[{"2.2080794185106907`", ",", 
   RowBox[{"{", 
    RowBox[{
     RowBox[{"a", "\[Rule]", "0.6678803387751262`"}], ",", 
     RowBox[{"b", "\[Rule]", "0.6673422782864344`"}], ",", 
     RowBox[{"c", "\[Rule]", "0.6689982076828556`"}], ",", 
     RowBox[{"d", "\[Rule]", 
      RowBox[{"-", "0.005434887211438216`"}]}]}], "}"}]}], "}"}]], "Print",
 CellChangeTimes->{
  3.6681702400927763`*^9, 3.6681713492908525`*^9, 3.668171383286277*^9, {
   3.6681738847695417`*^9, 3.668173896668346*^9}, 3.668174038525442*^9, 
   3.6681754953371778`*^9, 3.668175600721134*^9}],

Cell[BoxData[
 RowBox[{"{", "8.972204234562785`", "}"}]], "Print",
 CellChangeTimes->{
  3.6681702400927763`*^9, 3.6681713492908525`*^9, 3.668171383286277*^9, {
   3.6681738847695417`*^9, 3.668173896668346*^9}, 3.668174038525442*^9, 
   3.6681754953371778`*^9, 3.6681756010336657`*^9}],

Cell[BoxData["94"], "Print",
 CellChangeTimes->{
  3.6681702400927763`*^9, 3.6681713492908525`*^9, 3.668171383286277*^9, {
   3.6681738847695417`*^9, 3.668173896668346*^9}, 3.668174038525442*^9, 
   3.6681754953371778`*^9, 3.6681756010336657`*^9}],

Cell[BoxData[
 RowBox[{"{", 
  RowBox[{"3.511499623949182`", ",", 
   RowBox[{"{", 
    RowBox[{
     RowBox[{"a", "\[Rule]", "0.6668440743288196`"}], ",", 
     RowBox[{"b", "\[Rule]", "0.6690462834864315`"}], ",", 
     RowBox[{"c", "\[Rule]", "0.665796778935776`"}], ",", 
     RowBox[{"d", "\[Rule]", 
      RowBox[{"-", "0.003377535397115256`"}]}]}], "}"}]}], "}"}]], "Print",
 CellChangeTimes->{
  3.6681702400927763`*^9, 3.6681713492908525`*^9, 3.668171383286277*^9, {
   3.6681738847695417`*^9, 3.668173896668346*^9}, 3.668174038525442*^9, 
   3.6681754953371778`*^9, 3.6681756011117997`*^9}],

Cell[BoxData[
 RowBox[{"{", "8.973734923029822`", "}"}]], "Print",
 CellChangeTimes->{
  3.6681702400927763`*^9, 3.6681713492908525`*^9, 3.668171383286277*^9, {
   3.6681738847695417`*^9, 3.668173896668346*^9}, 3.668174038525442*^9, 
   3.6681754953371778`*^9, 3.6681756014243345`*^9}],

Cell[BoxData["95"], "Print",
 CellChangeTimes->{
  3.6681702400927763`*^9, 3.6681713492908525`*^9, 3.668171383286277*^9, {
   3.6681738847695417`*^9, 3.668173896668346*^9}, 3.668174038525442*^9, 
   3.6681754953371778`*^9, 3.6681756014399595`*^9}],

Cell[BoxData[
 RowBox[{"{", 
  RowBox[{"1.5796394996883512`", ",", 
   RowBox[{"{", 
    RowBox[{
     RowBox[{"a", "\[Rule]", "0.666447076548568`"}], ",", 
     RowBox[{"b", "\[Rule]", "0.6688799538166621`"}], ",", 
     RowBox[{"c", "\[Rule]", "0.6687655392204706`"}], ",", 
     RowBox[{"d", "\[Rule]", 
      RowBox[{"-", "0.0034227486968875483`"}]}]}], "}"}]}], "}"}]], "Print",
 CellChangeTimes->{
  3.6681702400927763`*^9, 3.6681713492908525`*^9, 3.668171383286277*^9, {
   3.6681738847695417`*^9, 3.668173896668346*^9}, 3.668174038525442*^9, 
   3.6681754953371778`*^9, 3.668175601518095*^9}],

Cell[BoxData[
 RowBox[{"{", "8.984076546630286`", "}"}]], "Print",
 CellChangeTimes->{
  3.6681702400927763`*^9, 3.6681713492908525`*^9, 3.668171383286277*^9, {
   3.6681738847695417`*^9, 3.668173896668346*^9}, 3.668174038525442*^9, 
   3.6681754953371778`*^9, 3.6681756018306255`*^9}],

Cell[BoxData["96"], "Print",
 CellChangeTimes->{
  3.6681702400927763`*^9, 3.6681713492908525`*^9, 3.668171383286277*^9, {
   3.6681738847695417`*^9, 3.668173896668346*^9}, 3.668174038525442*^9, 
   3.6681754953371778`*^9, 3.6681756018306255`*^9}],

Cell[BoxData[
 RowBox[{"{", 
  RowBox[{"2.6315967966640703`", ",", 
   RowBox[{"{", 
    RowBox[{
     RowBox[{"a", "\[Rule]", "0.6658416753923542`"}], ",", 
     RowBox[{"b", "\[Rule]", "0.6686287523957665`"}], ",", 
     RowBox[{"c", "\[Rule]", "0.6666587890780391`"}], ",", 
     RowBox[{"d", "\[Rule]", 
      RowBox[{"-", "0.0013353900723491801`"}]}]}], "}"}]}], "}"}]], "Print",
 CellChangeTimes->{
  3.6681702400927763`*^9, 3.6681713492908525`*^9, 3.668171383286277*^9, {
   3.6681738847695417`*^9, 3.668173896668346*^9}, 3.668174038525442*^9, 
   3.6681754953371778`*^9, 3.668175601908759*^9}],

Cell[BoxData[
 RowBox[{"{", "8.972593614542683`", "}"}]], "Print",
 CellChangeTimes->{
  3.6681702400927763`*^9, 3.6681713492908525`*^9, 3.668171383286277*^9, {
   3.6681738847695417`*^9, 3.668173896668346*^9}, 3.668174038525442*^9, 
   3.6681754953371778`*^9, 3.668175602235654*^9}],

Cell[BoxData["97"], "Print",
 CellChangeTimes->{
  3.6681702400927763`*^9, 3.6681713492908525`*^9, 3.668171383286277*^9, {
   3.6681738847695417`*^9, 3.668173896668346*^9}, 3.668174038525442*^9, 
   3.6681754953371778`*^9, 3.6681756022401657`*^9}],

Cell[BoxData[
 RowBox[{"{", 
  RowBox[{"3.132190710274121`", ",", 
   RowBox[{"{", 
    RowBox[{
     RowBox[{"a", "\[Rule]", "0.6661077441468769`"}], ",", 
     RowBox[{"b", "\[Rule]", "0.6690637469481805`"}], ",", 
     RowBox[{"c", "\[Rule]", "0.6691097666076894`"}], ",", 
     RowBox[{"d", "\[Rule]", 
      RowBox[{"-", "0.004000431612844099`"}]}]}], "}"}]}], "}"}]], "Print",
 CellChangeTimes->{
  3.6681702400927763`*^9, 3.6681713492908525`*^9, 3.668171383286277*^9, {
   3.6681738847695417`*^9, 3.668173896668346*^9}, 3.668174038525442*^9, 
   3.6681754953371778`*^9, 3.6681756023132057`*^9}],

Cell[BoxData[
 RowBox[{"{", "8.978623746362645`", "}"}]], "Print",
 CellChangeTimes->{
  3.6681702400927763`*^9, 3.6681713492908525`*^9, 3.668171383286277*^9, {
   3.6681738847695417`*^9, 3.668173896668346*^9}, 3.668174038525442*^9, 
   3.6681754953371778`*^9, 3.668175602641365*^9}],

Cell[BoxData["98"], "Print",
 CellChangeTimes->{
  3.6681702400927763`*^9, 3.6681713492908525`*^9, 3.668171383286277*^9, {
   3.6681738847695417`*^9, 3.668173896668346*^9}, 3.668174038525442*^9, 
   3.6681754953371778`*^9, 3.668175602641365*^9}],

Cell[BoxData[
 RowBox[{"{", 
  RowBox[{"5.955557874146791`", ",", 
   RowBox[{"{", 
    RowBox[{
     RowBox[{"a", "\[Rule]", "0.6671885529757068`"}], ",", 
     RowBox[{"b", "\[Rule]", "0.6665274525723079`"}], ",", 
     RowBox[{"c", "\[Rule]", "0.6698450300966153`"}], ",", 
     RowBox[{"d", "\[Rule]", 
      RowBox[{"-", "0.00699086824452394`"}]}]}], "}"}]}], "}"}]], "Print",
 CellChangeTimes->{
  3.6681702400927763`*^9, 3.6681713492908525`*^9, 3.668171383286277*^9, {
   3.6681738847695417`*^9, 3.668173896668346*^9}, 3.668174038525442*^9, 
   3.6681754953371778`*^9, 3.668175602719499*^9}],

Cell[BoxData[
 RowBox[{"{", "8.963655888321664`", "}"}]], "Print",
 CellChangeTimes->{
  3.6681702400927763`*^9, 3.6681713492908525`*^9, 3.668171383286277*^9, {
   3.6681738847695417`*^9, 3.668173896668346*^9}, 3.668174038525442*^9, 
   3.6681754953371778`*^9, 3.668175603047658*^9}],

Cell[BoxData["99"], "Print",
 CellChangeTimes->{
  3.6681702400927763`*^9, 3.6681713492908525`*^9, 3.668171383286277*^9, {
   3.6681738847695417`*^9, 3.668173896668346*^9}, 3.668174038525442*^9, 
   3.6681754953371778`*^9, 3.668175603047658*^9}],

Cell[BoxData[
 RowBox[{"{", 
  RowBox[{"8.429531790064267`", ",", 
   RowBox[{"{", 
    RowBox[{
     RowBox[{"a", "\[Rule]", "0.667307184915798`"}], ",", 
     RowBox[{"b", "\[Rule]", "0.6666767499236484`"}], ",", 
     RowBox[{"c", "\[Rule]", "0.6691025846756344`"}], ",", 
     RowBox[{"d", "\[Rule]", 
      RowBox[{"-", "0.0022627960836248853`"}]}]}], "}"}]}], "}"}]], "Print",
 CellChangeTimes->{
  3.6681702400927763`*^9, 3.6681713492908525`*^9, 3.668171383286277*^9, {
   3.6681738847695417`*^9, 3.668173896668346*^9}, 3.668174038525442*^9, 
   3.6681754953371778`*^9, 3.66817560312579*^9}],

Cell[BoxData[
 RowBox[{"{", "8.980620331779194`", "}"}]], "Print",
 CellChangeTimes->{
  3.6681702400927763`*^9, 3.6681713492908525`*^9, 3.668171383286277*^9, {
   3.6681738847695417`*^9, 3.668173896668346*^9}, 3.668174038525442*^9, 
   3.6681754953371778`*^9, 3.6681756034226975`*^9}],

Cell[BoxData["100"], "Print",
 CellChangeTimes->{
  3.6681702400927763`*^9, 3.6681713492908525`*^9, 3.668171383286277*^9, {
   3.6681738847695417`*^9, 3.668173896668346*^9}, 3.668174038525442*^9, 
   3.6681754953371778`*^9, 3.6681756034226975`*^9}]
}, Open  ]],

Cell[BoxData[
 RowBox[{"{", 
  RowBox[{"40.103144975752045`", ",", "Null"}], "}"}]], "Output",
 CellChangeTimes->{
  3.6681702805500727`*^9, 3.668171355836501*^9, 3.6681713872019978`*^9, {
   3.66817388830549*^9, 3.668173897858391*^9}, 3.668174079663656*^9, 
   3.6681755350316343`*^9, 3.6681756034226975`*^9}],

Cell[BoxData[
 RowBox[{"{", 
  RowBox[{
  "5.3782900321190805`", ",", "5.81488328376801`", ",", "3.3558483198043065`",
    ",", "5.650377541249962`", ",", "3.754726175233821`", ",", 
   "1.0074992046805562`", ",", "1.3743545174338256`", ",", 
   "3.3436553904974735`", ",", "5.13290864538796`", ",", 
   "2.2723823527525937`", ",", "3.414689684343749`", ",", 
   "1.3208347717817923`", ",", "5.02159927956844`", ",", 
   "1.1242697953231884`", ",", "3.184885600391754`", ",", 
   "3.389144394661196`", ",", "3.7027417366030617`", ",", 
   "5.307806504145624`", ",", "2.063273954288582`", ",", 
   "13.329635635691524`", ",", "1.3488226689327587`", ",", 
   "1.020265229172923`", ",", "1.3891168572340646`", ",", 
   "2.898554519922675`", ",", "0.2866732393489472`", ",", 
   "8.583576302424634`", ",", "6.585212595040253`", ",", 
   "2.5807112404789327`", ",", "3.082032650007712`", ",", 
   "3.218892984856372`", ",", "1.3335012724744693`", ",", "7.30366851962353`",
    ",", "3.159456054671587`", ",", "5.927386583527371`", ",", 
   "3.6611887016231206`", ",", "4.4712283305232505`", ",", 
   "5.125650565644286`", ",", "2.043731264527164`", ",", 
   "1.7610216067748692`", ",", "7.039712164320828`", ",", 
   "0.47022746186352815`", ",", "4.720600461034682`", ",", 
   "1.435684919072715`", ",", "2.744700772878173`", ",", "2.535099903005462`",
    ",", "14.410486374729794`", ",", "3.754553209739653`", ",", 
   "6.295920042411939`", ",", "2.4027939473850215`", ",", "7.04308449455208`",
    ",", "1.8235455358752657`", ",", "2.8289546878997833`", ",", 
   "1.9193428415594762`", ",", "1.4014153288984779`", ",", 
   "1.8308803197441552`", ",", "4.5970589403716495`", ",", 
   "1.0171790396522442`", ",", "3.5184380859632154`", ",", 
   "9.525062642426981`", ",", "4.195041329733998`", ",", 
   "1.4215794500818577`", ",", "1.3361485653430414`", ",", 
   "0.8406389283805269`", ",", "6.372774190515518`", ",", 
   "1.9272168076025986`", ",", "5.679965500245757`", ",", 
   "4.022948002849379`", ",", "5.840004674303717`", ",", "7.155174049715917`",
    ",", "0.7248865254177477`", ",", "0.3426181290909119`", ",", 
   "4.265885501330567`", ",", "2.903885168415858`", ",", 
   "2.1176095305097764`", ",", "8.086922360159603`", ",", 
   "5.115710411612924`", ",", "4.226795884679114`", ",", "6.588846214090881`",
    ",", "10.778401360832436`", ",", "3.84880107678772`", ",", 
   "7.67765817009311`", ",", "5.111214960075017`", ",", "1.949975279359589`", 
   ",", "1.8951077377657706`", ",", "1.3946891535288413`", ",", 
   "2.3082154402669905`", ",", "1.3959028015649293`", ",", 
   "1.8353844420189664`", ",", "2.976288255278027`", ",", 
   "4.396599407409942`", ",", "11.193187494732507`", ",", 
   "0.21123460768719848`", ",", "2.5285790950780127`", ",", 
   "2.2080794185107946`", ",", "3.5114996239494745`", ",", 
   "1.579639499688287`", ",", "2.6315967966642178`", ",", 
   "3.132190710274364`", ",", "5.955557874146626`", ",", 
   "8.42953179006442`"}], "}"}]], "Output",
 CellChangeTimes->{
  3.6681702805500727`*^9, 3.668171355836501*^9, 3.6681713872019978`*^9, {
   3.66817388830549*^9, 3.668173897858391*^9}, 3.668174079663656*^9, 
   3.6681755350316343`*^9, 3.668175603438323*^9}],

Cell[BoxData[
 RowBox[{"{", 
  RowBox[{
  "0.9970895242228291`", ",", "0.0007244225805201139`", ",", 
   "226.05064404801365`"}], "}"}]], "Output",
 CellChangeTimes->{
  3.6681702805500727`*^9, 3.668171355836501*^9, 3.6681713872019978`*^9, {
   3.66817388830549*^9, 3.668173897858391*^9}, 3.668174079663656*^9, 
   3.6681755350316343`*^9, 3.668175603438323*^9}],

Cell[BoxData[
 RowBox[{"{", 
  RowBox[{
  "0.9970895242228291`", ",", "0.0000724422580520114`", ",", 
   "2260.5064404801365`"}], "}"}]], "Output",
 CellChangeTimes->{
  3.6681702805500727`*^9, 3.668171355836501*^9, 3.6681713872019978`*^9, {
   3.66817388830549*^9, 3.668173897858391*^9}, 3.668174079663656*^9, 
   3.6681755350316343`*^9, 3.668175603438323*^9}],

Cell[BoxData[
 RowBox[{"{", 
  RowBox[{
  "3.8615322539977734`", ",", "3.201889292624063`", ",", 
   "0.27670580745217616`"}], "}"}]], "Output",
 CellChangeTimes->{
  3.6681702805500727`*^9, 3.668171355836501*^9, 3.6681713872019978`*^9, {
   3.66817388830549*^9, 3.668173897858391*^9}, 3.668174079663656*^9, 
   3.6681755350316343`*^9, 3.6681756034525776`*^9}],

Cell[BoxData[
 GraphicsBox[{
   {RGBColor[0.987148, 0.8073604000000001, 0.49470040000000004`], EdgeForm[{
    Opacity[0.63], Thickness[Small]}], {}, 
    {RGBColor[0.987148, 0.8073604000000001, 0.49470040000000004`], EdgeForm[{
     Opacity[0.63], Thickness[Small]}], 
     TagBox[
      TooltipBox[
       TagBox[
        DynamicBox[{
          FEPrivate`If[
           CurrentValue["MouseOver"], 
           EdgeForm[{
             GrayLevel[0.5], 
             AbsoluteThickness[1.5], 
             Opacity[0.66]}], {}, {}], 
          RectangleBox[{0.995, 0}, {0.9955, 1}, "RoundingRadius" -> 0]},
         ImageSizeCache->{{18.333823296939954`, 55.40146930076298}, {
          76.02882912494422, 83.49442355900298}}],
        StatusArea[#, 1]& ,
        TagBoxNote->"1"],
       StyleBox["1", {}, StripOnInput -> False]],
      Annotation[#, 
       Style[1, {}], "Tooltip"]& ], 
     TagBox[
      TooltipBox[
       TagBox[
        DynamicBox[{
          FEPrivate`If[
           CurrentValue["MouseOver"], 
           EdgeForm[{
             GrayLevel[0.5], 
             AbsoluteThickness[1.5], 
             Opacity[0.66]}], {}, {}], 
          RectangleBox[{0.9955, 0}, {0.996, 7}, "RoundingRadius" -> 0]},
         ImageSizeCache->{{54.95146931268391, 92.01911531650694}, {
          33.93526244906607, 83.49442355900298}}],
        StatusArea[#, 7]& ,
        TagBoxNote->"7"],
       StyleBox["7", {}, StripOnInput -> False]],
      Annotation[#, 
       Style[7, {}], "Tooltip"]& ], 
     TagBox[
      TooltipBox[
       TagBox[
        DynamicBox[{
          FEPrivate`If[
           CurrentValue["MouseOver"], 
           EdgeForm[{
             GrayLevel[0.5], 
             AbsoluteThickness[1.5], 
             Opacity[0.66]}], {}, {}], 
          RectangleBox[{0.996, 0}, {0.9965, 14}, "RoundingRadius" -> 0]},
         ImageSizeCache->{{91.56911532842787, 
          128.6367613322509}, {-15.173898672791765`, 83.49442355900298}}],
        StatusArea[#, 14]& ,
        TagBoxNote->"14"],
       StyleBox["14", {}, StripOnInput -> False]],
      Annotation[#, 
       Style[14, {}], "Tooltip"]& ], 
     TagBox[
      TooltipBox[
       TagBox[
        DynamicBox[{
          FEPrivate`If[
           CurrentValue["MouseOver"], 
           EdgeForm[{
             GrayLevel[0.5], 
             AbsoluteThickness[1.5], 
             Opacity[0.66]}], {}, {}], 
          RectangleBox[{0.9965, 0}, {0.997, 19}, "RoundingRadius" -> 0]},
         ImageSizeCache->{{128.18676134417183`, 
          165.25440734799486`}, {-50.251870902690214`, 83.49442355900298}}],
        StatusArea[#, 19]& ,
        TagBoxNote->"19"],
       StyleBox["19", {}, StripOnInput -> False]],
      Annotation[#, 
       Style[19, {}], "Tooltip"]& ], 
     TagBox[
      TooltipBox[
       TagBox[
        DynamicBox[{
          FEPrivate`If[
           CurrentValue["MouseOver"], 
           EdgeForm[{
             GrayLevel[0.5], 
             AbsoluteThickness[1.5], 
             Opacity[0.66]}], {}, {}], 
          RectangleBox[{0.997, 0}, {0.9975, 25}, "RoundingRadius" -> 0]},
         ImageSizeCache->{{164.80440735991579`, 
          201.87205336373881`}, {-92.34543757856837, 83.49442355900298}}],
        StatusArea[#, 25]& ,
        TagBoxNote->"25"],
       StyleBox["25", {}, StripOnInput -> False]],
      Annotation[#, 
       Style[25, {}], "Tooltip"]& ], 
     TagBox[
      TooltipBox[
       TagBox[
        DynamicBox[{
          FEPrivate`If[
           CurrentValue["MouseOver"], 
           EdgeForm[{
             GrayLevel[0.5], 
             AbsoluteThickness[1.5], 
             Opacity[0.66]}], {}, {}], 
          RectangleBox[{0.9975, 0}, {0.998, 23}, "RoundingRadius" -> 0]},
         ImageSizeCache->{{201.42205337565974`, 
          238.48969937946822`}, {-78.31424868660899, 83.49442355900298}}],
        StatusArea[#, 23]& ,
        TagBoxNote->"23"],
       StyleBox["23", {}, StripOnInput -> False]],
      Annotation[#, 
       Style[23, {}], "Tooltip"]& ], 
     TagBox[
      TooltipBox[
       TagBox[
        DynamicBox[{
          FEPrivate`If[
           CurrentValue["MouseOver"], 
           EdgeForm[{
             GrayLevel[0.5], 
             AbsoluteThickness[1.5], 
             Opacity[0.66]}], {}, {}], 
          RectangleBox[{0.998, 0}, {0.9985, 10}, "RoundingRadius" -> 0]},
         ImageSizeCache->{{238.03969939138915`, 275.10734539522673`}, {
          12.888479111126998`, 83.49442355900298}}],
        StatusArea[#, 10]& ,
        TagBoxNote->"10"],
       StyleBox["10", {}, StripOnInput -> False]],
      Annotation[#, 
       Style[10, {}], "Tooltip"]& ], 
     TagBox[
      TooltipBox[
       TagBox[
        DynamicBox[{
          FEPrivate`If[
           CurrentValue["MouseOver"], 
           EdgeForm[{
             GrayLevel[0.5], 
             AbsoluteThickness[1.5], 
             Opacity[0.66]}], {}, {}], 
          RectangleBox[{0.9985, 0}, {0.999, 1}, "RoundingRadius" -> 0]},
         ImageSizeCache->{{274.65734540714766`, 311.72499141095614`}, {
          76.02882912494422, 83.49442355900298}}],
        StatusArea[#, 1]& ,
        TagBoxNote->"1"],
       StyleBox["1", {}, StripOnInput -> False]],
      Annotation[#, 
       Style[1, {}], 
       "Tooltip"]& ]}, {}, {}}, {{}, {}, {}, {}, {}, {}, {}, {}}},
  AspectRatio->NCache[GoldenRatio^(-1), 0.6180339887498948],
  Axes->{True, True},
  AxesLabel->{None, None},
  AxesOrigin->{0.99492, 0},
  FrameLabel->{{None, None}, {None, None}},
  FrameTicks->{{Automatic, Automatic}, {Automatic, Automatic}},
  GridLines->{None, None},
  GridLinesStyle->Directive[
    GrayLevel[0.5, 0.4]],
  PlotRange->{{0.995, 0.999}, {All, All}},
  PlotRangePadding->{{
     Scaled[0.02], 
     Scaled[0.02]}, {
     Scaled[0.02], 
     Scaled[0.05]}},
  Ticks->{Automatic, Automatic}]], "Output",
 CellChangeTimes->{
  3.6681702805500727`*^9, 3.668171355836501*^9, 3.6681713872019978`*^9, {
   3.66817388830549*^9, 3.668173897858391*^9}, 3.668174079663656*^9, 
   3.6681755350316343`*^9, 3.668175603492684*^9}],

Cell[BoxData[
 GraphicsBox[{
   {RGBColor[0.987148, 0.8073604000000001, 0.49470040000000004`], EdgeForm[{
    Opacity[0.63], Thickness[Small]}], {}, 
    {RGBColor[0.987148, 0.8073604000000001, 0.49470040000000004`], EdgeForm[{
     Opacity[0.63], Thickness[Small]}], 
     TagBox[
      TooltipBox[
       TagBox[
        DynamicBox[{
          FEPrivate`If[
           CurrentValue["MouseOver"], 
           EdgeForm[{
             GrayLevel[0.5], 
             AbsoluteThickness[1.5], 
             Opacity[0.66]}], {}, {}], 
          RectangleBox[{0., 0}, {2., 30}, "RoundingRadius" -> 0]},
         ImageSizeCache->{{18.42888287759667, 
          56.090651260436864`}, {-83.05271972806929, 84.49312411930572}}],
        StatusArea[#, 30]& ,
        TagBoxNote->"30"],
       StyleBox["30", {}, StripOnInput -> False]],
      Annotation[#, 
       Style[30, {}], "Tooltip"]& ], 
     TagBox[
      TooltipBox[
       TagBox[
        DynamicBox[{
          FEPrivate`If[
           CurrentValue["MouseOver"], 
           EdgeForm[{
             GrayLevel[0.5], 
             AbsoluteThickness[1.5], 
             Opacity[0.66]}], {}, {}], 
          RectangleBox[{2., 0}, {4., 32}, "RoundingRadius" -> 0]},
         ImageSizeCache->{{55.64065127235779, 
          93.30241965519798}, {-94.19244265202235, 84.49312411930572}}],
        StatusArea[#, 32]& ,
        TagBoxNote->"32"],
       StyleBox["32", {}, StripOnInput -> False]],
      Annotation[#, 
       Style[32, {}], "Tooltip"]& ], 
     TagBox[
      TooltipBox[
       TagBox[
        DynamicBox[{
          FEPrivate`If[
           CurrentValue["MouseOver"], 
           EdgeForm[{
             GrayLevel[0.5], 
             AbsoluteThickness[1.5], 
             Opacity[0.66]}], {}, {}], 
          RectangleBox[{4., 0}, {6., 21}, "RoundingRadius" -> 0]},
         ImageSizeCache->{{92.85241966711891, 
          130.5141880499591}, {-32.92396657028051, 84.49312411930572}}],
        StatusArea[#, 21]& ,
        TagBoxNote->"21"],
       StyleBox["21", {}, StripOnInput -> False]],
      Annotation[#, 
       Style[21, {}], "Tooltip"]& ], 
     TagBox[
      TooltipBox[
       TagBox[
        DynamicBox[{
          FEPrivate`If[
           CurrentValue["MouseOver"], 
           EdgeForm[{
             GrayLevel[0.5], 
             AbsoluteThickness[1.5], 
             Opacity[0.66]}], {}, {}], 
          RectangleBox[{6., 0}, {8., 9}, "RoundingRadius" -> 0]},
         ImageSizeCache->{{130.06418806188003`, 167.72595644472023`}, {
          33.91437097343787, 84.49312411930572}}],
        StatusArea[#, 9]& ,
        TagBoxNote->"9"],
       StyleBox["9", {}, StripOnInput -> False]],
      Annotation[#, 
       Style[9, {}], "Tooltip"]& ], 
     TagBox[
      TooltipBox[
       TagBox[
        DynamicBox[{
          FEPrivate`If[
           CurrentValue["MouseOver"], 
           EdgeForm[{
             GrayLevel[0.5], 
             AbsoluteThickness[1.5], 
             Opacity[0.66]}], {}, {}], 
          RectangleBox[{8., 0}, {10., 4}, "RoundingRadius" -> 0]},
         ImageSizeCache->{{167.27595645664115`, 204.93772483948135`}, {
          61.76367828332052, 84.49312411930572}}],
        StatusArea[#, 4]& ,
        TagBoxNote->"4"],
       StyleBox["4", {}, StripOnInput -> False]],
      Annotation[#, 
       Style[4, {}], "Tooltip"]& ], 
     TagBox[
      TooltipBox[
       TagBox[
        DynamicBox[{
          FEPrivate`If[
           CurrentValue["MouseOver"], 
           EdgeForm[{
             GrayLevel[0.5], 
             AbsoluteThickness[1.5], 
             Opacity[0.66]}], {}, {}], 
          RectangleBox[{10., 0}, {12., 2}, "RoundingRadius" -> 0]},
         ImageSizeCache->{{204.48772485140228`, 242.14949323424247`}, {
          72.90340120727359, 84.49312411930572}}],
        StatusArea[#, 2]& ,
        TagBoxNote->"2"],
       StyleBox["2", {}, StripOnInput -> False]],
      Annotation[#, 
       Style[2, {}], "Tooltip"]& ], 
     TagBox[
      TooltipBox[
       TagBox[
        DynamicBox[{
          FEPrivate`If[
           CurrentValue["MouseOver"], 
           EdgeForm[{
             GrayLevel[0.5], 
             AbsoluteThickness[1.5], 
             Opacity[0.66]}], {}, {}], 
          RectangleBox[{12., 0}, {14., 1}, "RoundingRadius" -> 0]},
         ImageSizeCache->{{241.6994932461634, 279.3612616290036}, {
          78.47326266925012, 84.49312411930572}}],
        StatusArea[#, 1]& ,
        TagBoxNote->"1"],
       StyleBox["1", {}, StripOnInput -> False]],
      Annotation[#, 
       Style[1, {}], "Tooltip"]& ], 
     TagBox[
      TooltipBox[
       TagBox[
        DynamicBox[{
          FEPrivate`If[
           CurrentValue["MouseOver"], 
           EdgeForm[{
             GrayLevel[0.5], 
             AbsoluteThickness[1.5], 
             Opacity[0.66]}], {}, {}], 
          RectangleBox[{14., 0}, {16., 1}, "RoundingRadius" -> 0]},
         ImageSizeCache->{{278.9112616409245, 316.5730300237647}, {
          78.47326266925012, 84.49312411930572}}],
        StatusArea[#, 1]& ,
        TagBoxNote->"1"],
       StyleBox["1", {}, StripOnInput -> False]],
      Annotation[#, 
       Style[1, {}], 
       "Tooltip"]& ]}, {}, {}}, {{}, {}, {}, {}, {}, {}, {}, {}}},
  AspectRatio->NCache[GoldenRatio^(-1), 0.6180339887498948],
  Axes->{True, True},
  AxesLabel->{None, None},
  AxesOrigin->{-0.32, 0},
  FrameLabel->{{None, None}, {None, None}},
  FrameTicks->{{Automatic, Automatic}, {Automatic, Automatic}},
  GridLines->{None, None},
  GridLinesStyle->Directive[
    GrayLevel[0.5, 0.4]],
  PlotRange->{{0., 16.}, {All, All}},
  PlotRangePadding->{{
     Scaled[0.02], 
     Scaled[0.02]}, {
     Scaled[0.02], 
     Scaled[0.05]}},
  Ticks->{Automatic, Automatic}]], "Output",
 CellChangeTimes->{
  3.6681702805500727`*^9, 3.668171355836501*^9, 3.6681713872019978`*^9, {
   3.66817388830549*^9, 3.668173897858391*^9}, 3.668174079663656*^9, 
   3.6681755350316343`*^9, 3.6681756035428176`*^9}],

Cell[BoxData[
 GraphicsBox[{{}, {{}, {}, 
    {RGBColor[0.368417, 0.506779, 0.709798], PointSize[0.01388888888888889], 
     AbsoluteThickness[1.6], LineBox[CompressedData["
1:eJw9k3tMU3cUx8uCs+1km4xuzglbgTBe7ZCujnU8vkDlKdCW3rYkILNA4uID
LDaBSeLdH2VuZOimJDw2bUQNQ9GgnZMNJ2EjWRad4hLBB50oVEBAVOZMwGwu
85yb3Nx87vmdc77n8VPaK00Vz0kkkvKn73/f/5+5lKniR82Nf95LefYDIW/u
D6u6QyyF6qIhSu0lfhnnN1i7z08RB2F8qGef4T7xCgQW4fct7L8Krw62ODon
iN/CNjHgSjv7h6Im52ttPXM4hE9TnR8yR2B4VhLVO0scCfXC6vBDPuJouE7k
79DME8eipK5Yf5rzqfGN/olxaIY4DsflPxVfHCdeDW9D2p2Hk8TxiGus+Kv1
JrEGspatf3Rx/e/CpSyVu+8Sa1H1ZWCm/xzxGmQkr3xxkvk96LZHlctYfwKG
586OP+B+v48lRaY9Ctajg6BZbPax3g8Q2alOvcr9TMT0rdPqqlHiJLRU7vb/
iu3JeFT3vEEzTZyCMyke1DADXds+aXDde8Yi0FO38P1Ozp8Kdemu1C10XkxF
s+/YyEbudxrk7sPXs6hfYhoqDjhcg9y/dCQNDrx+7RbZ09ER9/nyArbroZJY
TnlJv6iH1+SsXzVG9rXY2KYMOXmd7GvR+VqiYCW9kgxML6mejuH4GVANXAm/
wfuXiQmFcmUusZiJI1vlLzjovCQLI9ofd1hpvmIW9jSsj5sYIXs23Gd7ZR6u
Pxsf+y34X+J9zEHt5KbSQZqnmIMf0nOcZbwvuWjtzxnS0/6JuQhV+IXE8D6s
gyw6MlSgeYnr8Li97txxrj8PTT27xxY5fh7k/1gUOo6fj+BTjr23uX/5aGk6
qdffIHsBLtx9x+lk/QUoMRWPvsH5DXBKEmwPaN4w4Gb/XE035RcNeOwdHwum
830GrAjoiZWyvxFnuo56DtM8YMTlA5sdjVyvEQcb9pYbKV6fEU/CFDH9vM8m
RNqlyg6qHyYEu9tUh9jfhFidN3meuM8EZUtbB9i/EN9VX1t2gvUXIul+2LEE
2k+xEEHZixVlnL8Q0u0b2r/l+ZuBAGugk/oFM0rmy87N0H0WzZjZVRvxCvWv
z4yPahPMAt93Ab8ali71Y/0CMjzD/l+wfgEu1ZrW9bfJX0B8+mziZ3w/LUj8
e1nEQzoPCy6P/hx/iffdgujfGkrfpnr7LFjuaR7Yx/mtOOip35lL8WFFv6Cw
sx7RCl1euXQT57didLE7uZrvrw1aQ6/7Au0XbJDZXZtrWb8NU9ZWrZ3rt8Hn
e+lo5VXyL0KTRgj65am+fwF5XQfn
      "]]}}, {}},
  AspectRatio->NCache[GoldenRatio^(-1), 0.6180339887498948],
  Axes->{True, True},
  AxesLabel->{None, None},
  AxesOrigin->{0, 0.9951291454021904},
  DisplayFunction->Identity,
  Frame->{{False, False}, {False, False}},
  FrameLabel->{{None, None}, {None, None}},
  FrameTicks->{{Automatic, Automatic}, {Automatic, Automatic}},
  GridLines->{None, None},
  GridLinesStyle->Directive[
    GrayLevel[0.5, 0.4]],
  Method->{},
  PlotRange->{{0., 100.}, {0.995292505365083, 0.998559704622935}},
  PlotRangeClipping->True,
  PlotRangePadding->{{
     Scaled[0.02], 
     Scaled[0.02]}, {
     Scaled[0.05], 
     Scaled[0.05]}},
  Ticks->{Automatic, Automatic}]], "Output",
 CellChangeTimes->{
  3.6681702805500727`*^9, 3.668171355836501*^9, 3.6681713872019978`*^9, {
   3.66817388830549*^9, 3.668173897858391*^9}, 3.668174079663656*^9, 
   3.6681755350316343`*^9, 3.6681756035723963`*^9}],

Cell[BoxData[
 GraphicsBox[{{}, {{}, {}, 
    {RGBColor[0.368417, 0.506779, 0.709798], PointSize[0.01388888888888889], 
     AbsoluteThickness[1.6], LineBox[CompressedData["
1:eJw9VXlM03ccLd2YBUHAIdeE1aMIyH3fvnKUywJtaYtcM4D+IU5EEYyB+XMw
YSQKm6hzooCTyNhqHA6GSKTOBQgsM4NBFg0MyCjDoWMEBBaOsfD5rknTvL6+
z/G+7/vrjsxc+SE+j8fLXn//97nxmtn36IisIKNkG+gLjKQVPjkeZklYAJu9
a7zuXw0Jm6Jv/PUny9csCJtjtoQb1RhsIWwF7vL7Rd/ZzezbwNuR+/SqY+rK
PGEhVkPbD/3UyerthLm7j7d1uTnh3bj3RfmPQy58wva4Ny8eiJZtJuwAw8rw
27t2snpOUOXbvmtnwfTO2HTfWcFf+Zt4VzScDpA2nDEg3h3fvirpWNjO6nng
/JzYxK/WmLAnerwH6jyCmB9eiB/O7Lp8jkfYG0k9H/G6Gp0I+6C/1dO8u5rN
44veZsEtPQXb3w/CaP61/oDXhP0hfSlKCXHfRPoAxFtNtT5L7ic+ED9HpJb0
Ou0gPgiTN08uitU2hIPxga/8r7iGNwmHwEw3+ZDXKCAciiNim4VYLdt3H1TB
e47pq9h8QOaxzLE5X9sNngOqWt6bqJKw34vhu/bOL7db6Pw5MXQNCVLbWOZP
GERus5qPx82ID4N1U1tFE8f8D0fbnYWuygPkFxeOiVTD1d0uy9Q/Atc3B8c3
OWwnPgIjtz6b9rYaIT4SpedUFhNjW4mPRHnedGfVIvNPgs8rujSieX3iJTjP
Dz41HsX8iILxkChyb78z8VGoySr0UPyfz2hcqhz7Ut/Nmvho6KWfFkz7v0F8
DPLDi9R2zmy+GMzeOLUt1GWF+sdiwnFgtbn+LeJjkTH3+1BdyyrxcShofX7G
8yjNy8VBYFLiGBPH9Pux3BaYk5XF9tuPu+3qsnQJy4sUU/f1Rr4XGREvRan9
Q/6g0S6aLx7N0q0v2rpNiY9HvWTasvcR8ycBia9yZMMH6by5BOTn7a4p0b0g
PhHZgfmlbcW0P9axpDJ2bJDm5xIx8yxqNLqN7rc2EaXLh++etaR+PBlKi064
OaVRPiDD4ojn7MRN5pcMNRlrAZGekxv1tDKEVA9fyX85SP3lMOyZjYkwpfxA
DkGRRuQQRPeBk8NbtxQ+PEP50cqRm3LU4pyzkPorUN8h6S0qoLxBgQdiV9eQ
P5gfCnhdOsv9k0L3RavAs9/KaisuikifBJtJI//kXsoDkiD8akl/usWO9Eng
suuV43lUX5uEuQfSKGuvNZpfiR+uPy5Ok5NfUOLE6OSnDYnsvJUIvSBsDCjk
k16JzudmLjeV7HxUSJipe7sjnfIAFTQ2Z/2OP2X7q+D7+Js9dlfIH60KNx7d
OT2VaU/zq3EwSyfrMOgjvRrtX/toygIp/5waur6+ClGTHunVWAk6bHvBkvLE
S8ZFqyNm3pIl0ifD+KRJ7YfG7D6t45Y+XvsWeh5ok3G+OudJcT/7PziAiqGQ
q38+F+JfJomtDQ==
      "]]}}, {}},
  AspectRatio->NCache[GoldenRatio^(-1), 0.6180339887498948],
  Axes->{True, True},
  AxesLabel->{None, None},
  AxesOrigin->{0, 0},
  DisplayFunction->Identity,
  Frame->{{False, False}, {False, False}},
  FrameLabel->{{None, None}, {None, None}},
  FrameTicks->{{Automatic, Automatic}, {Automatic, Automatic}},
  GridLines->{None, None},
  GridLinesStyle->Directive[
    GrayLevel[0.5, 0.4]],
  Method->{},
  PlotRange->{{0., 100.}, {0, 14.410486374729794`}},
  PlotRangeClipping->True,
  PlotRangePadding->{{
     Scaled[0.02], 
     Scaled[0.02]}, {
     Scaled[0.02], 
     Scaled[0.05]}},
  Ticks->{Automatic, Automatic}]], "Output",
 CellChangeTimes->{
  3.6681702805500727`*^9, 3.668171355836501*^9, 3.6681713872019978`*^9, {
   3.66817388830549*^9, 3.668173897858391*^9}, 3.668174079663656*^9, 
   3.6681755350316343`*^9, 3.6681756036039796`*^9}],

Cell[BoxData[
 RowBox[{"{", 
  RowBox[{
   RowBox[{"{", 
    RowBox[{
    "0.9999276469437313`", ",", "0.00007235305626871097`", ",", 
     "0.24800300554766097`", ",", "0.751996994452339`", ",", 
     "0.2523655071200046`", ",", "0.7476344928799954`", ",", 
     "0.4979643268788316`", ",", "0.5020356731211685`"}], "}"}], ",", 
   RowBox[{"{", 
    RowBox[{
    "0.00016867337861000483`", ",", "0.9998313266213902`", ",", 
     "0.7521245077403955`", ",", "0.2478754922596044`", ",", 
     "0.7472141212297032`", ",", "0.25278587877029673`", ",", 
     "0.4957778842761568`", ",", "0.5042221157238432`"}], "}"}], ",", 
   RowBox[{"{", 
    RowBox[{
    "0.2529239092231244`", ",", "0.7470760907768755`", ",", 
     "0.9997894407185153`", ",", "0.00021055928148467745`", ",", 
     "0.24748347723186462`", ",", "0.7525165227681353`", ",", 
     "0.4932061584370749`", ",", "0.5067938415629252`"}], "}"}], ",", 
   RowBox[{"{", 
    RowBox[{
    "0.745241325297968`", ",", "0.254758674702032`", ",", 
     "0.00017000744717654293`", ",", "0.9998299925528236`", ",", 
     "0.7542731231767101`", ",", "0.2457268768232898`", ",", 
     "0.5055878827633257`", ",", "0.4944121172366742`"}], "}"}], ",", 
   RowBox[{"{", 
    RowBox[{
    "0.2460602661685658`", ",", "0.7539397338314342`", ",", 
     "0.2529615134537101`", ",", "0.7470384865462899`", ",", 
     "0.9999273404303057`", ",", "0.00007265956969425025`", ",", 
     "0.501473982019953`", ",", "0.49852601798004714`"}], "}"}], ",", 
   RowBox[{"{", 
    RowBox[{
    "0.7528211538017522`", ",", "0.24717884619824781`", ",", 
     "0.7475313920634858`", ",", "0.25246860793651427`", ",", 
     "0.00009092860342750174`", ",", "0.9999090713965726`", ",", 
     "0.4946251343130306`", ",", "0.5053748656869694`"}], "}"}], ",", 
   RowBox[{"{", 
    RowBox[{
    "0.5065117113993627`", ",", "0.4934882886006375`", ",", 
     "0.500047256136603`", ",", "0.49995274386339716`", ",", 
     "0.4962580059116352`", ",", "0.5037419940883648`", ",", 
     "0.9998066105356253`", ",", "0.0001933894643749`"}], "}"}], ",", 
   RowBox[{"{", 
    RowBox[{
    "0.5130983262085158`", ",", "0.4869016737914842`", ",", 
     "0.487304367168287`", ",", "0.5126956328317129`", ",", 
     "0.497305602216054`", ",", "0.502694397783946`", ",", 
     "0.0001636101405771738`", ",", "0.9998363898594229`"}], "}"}]}], 
  "}"}]], "Output",
 CellChangeTimes->{
  3.6681702805500727`*^9, 3.668171355836501*^9, 3.6681713872019978`*^9, {
   3.66817388830549*^9, 3.668173897858391*^9}, 3.668174079663656*^9, 
   3.6681755350316343`*^9, 3.6681756036089935`*^9}],

Cell[BoxData[
 RowBox[{"{", 
  RowBox[{
   RowBox[{"{", 
    RowBox[{
    "0.9999276525041816`", ",", "0.00007234749581851108`", ",", 
     "0.24801754027062103`", ",", "0.7519824597293789`", ",", 
     "0.25237996070490964`", ",", "0.7476200392950904`", ",", 
     "0.49796494015793186`", ",", "0.5020350598420682`"}], "}"}], ",", 
   RowBox[{"{", 
    RowBox[{
    "0.0001686573555050559`", ",", "0.9998313426444949`", ",", 
     "0.7521068324825539`", ",", "0.247893167517446`", ",", 
     "0.747195889362652`", ",", "0.2528041106373481`", ",", 
     "0.49577910708354195`", ",", "0.504220892916458`"}], "}"}], ",", 
   RowBox[{"{", 
    RowBox[{
    "0.25292194175755767`", ",", "0.7470780582424424`", ",", 
     "0.9997894381997238`", ",", "0.0002105618002762344`", ",", 
     "0.24748139640364186`", ",", "0.7525186035963582`", ",", 
     "0.4932059058206595`", ",", "0.5067940941793405`"}], "}"}], ",", 
   RowBox[{"{", 
    RowBox[{
    "0.74521093533443`", ",", "0.25478906466557005`", ",", 
     "0.00016997980452499914`", ",", "0.9998300201954752`", ",", 
     "0.7542430578704286`", ",", "0.24575694212957147`", ",", 
     "0.5055882340568585`", ",", "0.49441176594314157`"}], "}"}], ",", 
   RowBox[{"{", 
    RowBox[{
    "0.24617579259408304`", ",", "0.753824207405917`", ",", 
     "0.25307963940406647`", ",", "0.7469203605959337`", ",", 
     "0.9999273859290873`", ",", "0.00007261407091276429`", ",", 
     "0.5014725352528141`", ",", "0.49852746474718584`"}], "}"}], ",", 
   RowBox[{"{", 
    RowBox[{
    "0.7529105646527012`", ",", "0.24708943534729877`", ",", 
     "0.747622233634886`", ",", "0.252377766365114`", ",", 
     "0.0000909724609433662`", ",", "0.9999090275390566`", ",", 
     "0.4946242752968684`", ",", "0.5053757247031316`"}], "}"}], ",", 
   RowBox[{"{", 
    RowBox[{
    "0.5063982909098035`", ",", "0.49360170909019646`", ",", 
     "0.49993358491999423`", ",", "0.5000664150800058`", ",", 
     "0.4961444107461642`", ",", "0.5038555892538357`", ",", 
     "0.9998066106568223`", ",", "0.00019338934317780887`"}], "}"}], ",", 
   RowBox[{"{", 
    RowBox[{
    "0.5129822288657384`", ",", "0.48701777113426165`", ",", 
     "0.48719054300099096`", ",", "0.512809456999009`", ",", 
     "0.4971901597828699`", ",", "0.5028098402171302`", ",", 
     "0.00016361028628651068`", ",", "0.9998363897137135`"}], "}"}]}], 
  "}"}]], "Output",
 CellChangeTimes->{
  3.6681702805500727`*^9, 3.668171355836501*^9, 3.6681713872019978`*^9, {
   3.66817388830549*^9, 3.668173897858391*^9}, 3.668174079663656*^9, 
   3.6681755350316343`*^9, 3.6681756036135063`*^9}]
}, Open  ]],

Cell[CellGroupData[{

Cell[BoxData[
 RowBox[{"constraints8", "//", "MatrixForm"}]], "Input",
 CellChangeTimes->{{3.620405393416593*^9, 3.6204053949376802`*^9}, {
  3.620405557435974*^9, 3.6204055661454725`*^9}, {3.621268530333792*^9, 
  3.621268530718814*^9}, {3.621350197403881*^9, 3.621350197685898*^9}, {
  3.6337246417711096`*^9, 3.6337246479314623`*^9}}],

Cell[BoxData[
 TagBox[
  RowBox[{"(", "\[NoBreak]", GridBox[{
     {"True", "True", "True"},
     {"True", "True", "True"},
     {"True", "True", "True"},
     {"True", "True", "True"},
     {"True", "True", "True"},
     {"True", "True", "True"},
     {"True", "True", "True"},
     {"True", "True", "True"},
     {"True", "True", "True"},
     {"True", "True", "True"},
     {"True", "True", "True"},
     {"True", "True", "True"},
     {"True", "True", "True"},
     {"True", "True", "True"},
     {"True", "True", "True"},
     {"True", "True", "True"},
     {"True", "True", "True"},
     {"True", "True", "True"},
     {"True", "True", "True"},
     {"True", "True", "True"},
     {"True", "True", "True"},
     {"True", "True", "True"},
     {"True", "True", "True"},
     {"True", "True", "True"},
     {"True", "True", "True"},
     {"True", "True", "True"},
     {"True", "True", "True"},
     {"True", "True", "True"},
     {"True", "True", "True"},
     {"True", "True", "True"},
     {"True", "True", "True"},
     {"True", "True", "True"},
     {"True", "True", "True"},
     {"True", "True", "True"},
     {"True", "True", "True"},
     {"True", "True", "True"},
     {"True", "True", "True"},
     {"True", "True", "True"},
     {"True", "True", "True"},
     {"True", "True", "True"},
     {"True", "True", "True"},
     {"True", "True", "True"},
     {"True", "True", "True"},
     {"True", "True", "True"},
     {"True", "True", "True"},
     {"True", "True", "True"},
     {"True", "True", "True"},
     {"True", "True", "True"},
     {"True", "True", "True"},
     {"True", "True", "True"},
     {"True", "True", "True"},
     {"True", "True", "True"},
     {"True", "True", "True"},
     {"True", "True", "True"},
     {"True", "True", "True"},
     {"True", "True", "True"},
     {"True", "True", "True"},
     {"True", "True", "True"},
     {"True", "True", "True"},
     {"True", "True", "True"},
     {"True", "True", "True"},
     {"True", "True", "True"},
     {"True", "True", "True"},
     {"True", "True", "True"},
     {"True", "True", "True"},
     {"True", "True", "True"},
     {"True", "True", "True"},
     {"True", "True", "True"},
     {"True", "True", "True"},
     {"True", "True", "True"},
     {"True", "True", "True"},
     {"True", "True", "True"},
     {"True", "True", "True"},
     {"True", "True", "True"},
     {"True", "True", "True"},
     {"True", "True", "True"},
     {"True", "True", "True"},
     {"True", "True", "True"},
     {"True", "True", "True"},
     {"True", "True", "True"},
     {"True", "True", "True"},
     {"True", "True", "True"},
     {"True", "True", "True"},
     {"True", "True", "True"},
     {"True", "True", "True"},
     {"True", "True", "True"},
     {"True", "True", "True"},
     {"True", "True", "True"},
     {"True", "True", "True"},
     {"True", "True", "True"},
     {"True", "True", "True"},
     {"True", "True", "True"},
     {"True", "True", "True"},
     {"True", "True", "True"},
     {"True", "True", "True"},
     {"True", "True", "True"},
     {"True", "True", "True"},
     {"True", "True", "True"},
     {"True", "True", "True"},
     {"True", "True", "True"}
    },
    GridBoxAlignment->{
     "Columns" -> {{Center}}, "ColumnsIndexed" -> {}, "Rows" -> {{Baseline}}, 
      "RowsIndexed" -> {}},
    GridBoxSpacings->{"Columns" -> {
        Offset[0.27999999999999997`], {
         Offset[0.7]}, 
        Offset[0.27999999999999997`]}, "ColumnsIndexed" -> {}, "Rows" -> {
        Offset[0.2], {
         Offset[0.4]}, 
        Offset[0.2]}, "RowsIndexed" -> {}}], "\[NoBreak]", ")"}],
  Function[BoxForm`e$, 
   MatrixForm[BoxForm`e$]]]], "Output",
 CellChangeTimes->{
  3.6204053951886945`*^9, {3.620405558473034*^9, 3.620405566405487*^9}, {
   3.621268520142209*^9, 3.6212685310568333`*^9}, 3.6213501980749197`*^9, 
   3.6213503153516273`*^9, {3.6337246386389303`*^9, 3.633724648299483*^9}, 
   3.6681744442064447`*^9}]
}, Open  ]]
}, Open  ]]
},
WindowSize->{944, 980},
WindowMargins->{{168, Automatic}, {-29, Automatic}},
PrivateNotebookOptions->{"VersionedStylesheet"->{"Default.nb"[8.] -> False}},
Magnification->0.8999999761581421,
FrontEndVersion->"10.2 for Microsoft Windows (64-bit) (July 29, 2015)",
StyleDefinitions->"Default.nb"
]
(* End of Notebook Content *)

(* Internal cache information *)
(*CellTagsOutline
CellTagsIndex->{}
*)
(*CellTagsIndex
CellTagsIndex->{}
*)
(*NotebookFileOutline
Notebook[{
Cell[CellGroupData[{
Cell[579, 22, 243, 3, 29, "Subsubtitle"],
Cell[825, 27, 2604, 59, 150, "Input"]
}, Open  ]],
Cell[CellGroupData[{
Cell[3466, 91, 223, 4, 29, "Subsubtitle"],
Cell[3692, 97, 11641, 341, 630, "Input"]
}, Open  ]],
Cell[CellGroupData[{
Cell[15370, 443, 146, 1, 29, "Subsubtitle"],
Cell[CellGroupData[{
Cell[15541, 448, 149375, 3325, 7118, "Input"],
Cell[CellGroupData[{
Cell[164941, 3777, 601, 13, 21, "Print"],
Cell[165545, 3792, 285, 5, 21, "Print"],
Cell[165833, 3799, 246, 4, 21, "Print"],
Cell[166082, 3805, 601, 13, 21, "Print"],
Cell[166686, 3820, 285, 5, 21, "Print"],
Cell[166974, 3827, 246, 4, 21, "Print"],
Cell[167223, 3833, 599, 13, 21, "Print"],
Cell[167825, 3848, 285, 5, 21, "Print"],
Cell[168113, 3855, 246, 4, 21, "Print"],
Cell[168362, 3861, 599, 13, 21, "Print"],
Cell[168964, 3876, 283, 5, 21, "Print"],
Cell[169250, 3883, 244, 4, 21, "Print"],
Cell[169497, 3889, 603, 13, 21, "Print"],
Cell[170103, 3904, 285, 5, 21, "Print"],
Cell[170391, 3911, 246, 4, 21, "Print"],
Cell[170640, 3917, 599, 13, 21, "Print"],
Cell[171242, 3932, 285, 5, 21, "Print"],
Cell[171530, 3939, 244, 4, 21, "Print"],
Cell[171777, 3945, 603, 13, 21, "Print"],
Cell[172383, 3960, 285, 5, 21, "Print"],
Cell[172671, 3967, 246, 4, 21, "Print"],
Cell[172920, 3973, 598, 13, 21, "Print"],
Cell[173521, 3988, 283, 5, 21, "Print"],
Cell[173807, 3995, 244, 4, 21, "Print"],
Cell[174054, 4001, 600, 13, 21, "Print"],
Cell[174657, 4016, 285, 5, 21, "Print"],
Cell[174945, 4023, 246, 4, 21, "Print"],
Cell[175194, 4029, 583, 13, 21, "Print"],
Cell[175780, 4044, 282, 5, 21, "Print"],
Cell[176065, 4051, 245, 4, 21, "Print"],
Cell[176313, 4057, 602, 13, 21, "Print"],
Cell[176918, 4072, 283, 5, 21, "Print"],
Cell[177204, 4079, 245, 4, 21, "Print"],
Cell[177452, 4085, 603, 13, 21, "Print"],
Cell[178058, 4100, 283, 5, 21, "Print"],
Cell[178344, 4107, 245, 4, 21, "Print"],
Cell[178592, 4113, 603, 13, 21, "Print"],
Cell[179198, 4128, 284, 5, 21, "Print"],
Cell[179485, 4135, 245, 4, 21, "Print"],
Cell[179733, 4141, 604, 13, 21, "Print"],
Cell[180340, 4156, 283, 5, 21, "Print"],
Cell[180626, 4163, 245, 4, 21, "Print"],
Cell[180874, 4169, 602, 13, 21, "Print"],
Cell[181479, 4184, 285, 5, 21, "Print"],
Cell[181767, 4191, 247, 4, 21, "Print"],
Cell[182017, 4197, 600, 13, 21, "Print"],
Cell[182620, 4212, 285, 5, 21, "Print"],
Cell[182908, 4219, 247, 4, 21, "Print"],
Cell[183158, 4225, 600, 13, 21, "Print"],
Cell[183761, 4240, 285, 5, 21, "Print"],
Cell[184049, 4247, 247, 4, 21, "Print"],
Cell[184299, 4253, 599, 13, 21, "Print"],
Cell[184901, 4268, 285, 5, 21, "Print"],
Cell[185189, 4275, 247, 4, 21, "Print"],
Cell[185439, 4281, 600, 13, 21, "Print"],
Cell[186042, 4296, 285, 5, 21, "Print"],
Cell[186330, 4303, 247, 4, 21, "Print"],
Cell[186580, 4309, 600, 13, 21, "Print"],
Cell[187183, 4324, 285, 5, 21, "Print"],
Cell[187471, 4331, 247, 4, 21, "Print"],
Cell[187721, 4337, 602, 13, 21, "Print"],
Cell[188326, 4352, 285, 5, 21, "Print"],
Cell[188614, 4359, 247, 4, 21, "Print"],
Cell[188864, 4365, 600, 13, 21, "Print"],
Cell[189467, 4380, 285, 5, 21, "Print"],
Cell[189755, 4387, 247, 4, 21, "Print"],
Cell[190005, 4393, 584, 13, 21, "Print"],
Cell[190592, 4408, 284, 5, 21, "Print"],
Cell[190879, 4415, 247, 4, 21, "Print"],
Cell[191129, 4421, 599, 13, 21, "Print"],
Cell[191731, 4436, 285, 5, 21, "Print"],
Cell[192019, 4443, 247, 4, 21, "Print"],
Cell[192269, 4449, 603, 13, 21, "Print"],
Cell[192875, 4464, 285, 5, 21, "Print"],
Cell[193163, 4471, 247, 4, 21, "Print"],
Cell[193413, 4477, 600, 13, 21, "Print"],
Cell[194016, 4492, 285, 5, 21, "Print"],
Cell[194304, 4499, 245, 4, 21, "Print"],
Cell[194552, 4505, 596, 13, 21, "Print"],
Cell[195151, 4520, 285, 5, 21, "Print"],
Cell[195439, 4527, 247, 4, 21, "Print"],
Cell[195689, 4533, 599, 13, 21, "Print"],
Cell[196291, 4548, 285, 5, 21, "Print"],
Cell[196579, 4555, 247, 4, 21, "Print"],
Cell[196829, 4561, 582, 13, 21, "Print"],
Cell[197414, 4576, 283, 5, 21, "Print"],
Cell[197700, 4583, 247, 4, 21, "Print"],
Cell[197950, 4589, 601, 13, 21, "Print"],
Cell[198554, 4604, 282, 5, 21, "Print"],
Cell[198839, 4611, 244, 4, 21, "Print"],
Cell[199086, 4617, 602, 13, 21, "Print"],
Cell[199691, 4632, 285, 5, 21, "Print"],
Cell[199979, 4639, 247, 4, 21, "Print"],
Cell[200229, 4645, 602, 13, 21, "Print"],
Cell[200834, 4660, 283, 5, 21, "Print"],
Cell[201120, 4667, 245, 4, 21, "Print"],
Cell[201368, 4673, 600, 13, 21, "Print"],
Cell[201971, 4688, 285, 5, 21, "Print"],
Cell[202259, 4695, 245, 4, 21, "Print"],
Cell[202507, 4701, 598, 13, 21, "Print"],
Cell[203108, 4716, 284, 5, 21, "Print"],
Cell[203395, 4723, 247, 4, 21, "Print"],
Cell[203645, 4729, 602, 13, 21, "Print"],
Cell[204250, 4744, 283, 5, 21, "Print"],
Cell[204536, 4751, 245, 4, 21, "Print"],
Cell[204784, 4757, 599, 13, 21, "Print"],
Cell[205386, 4772, 285, 5, 21, "Print"],
Cell[205674, 4779, 247, 4, 21, "Print"],
Cell[205924, 4785, 580, 13, 21, "Print"],
Cell[206507, 4800, 285, 5, 21, "Print"],
Cell[206795, 4807, 245, 4, 21, "Print"],
Cell[207043, 4813, 601, 13, 21, "Print"],
Cell[207647, 4828, 284, 5, 21, "Print"],
Cell[207934, 4835, 247, 4, 21, "Print"],
Cell[208184, 4841, 599, 13, 21, "Print"],
Cell[208786, 4856, 283, 5, 21, "Print"],
Cell[209072, 4863, 245, 4, 21, "Print"],
Cell[209320, 4869, 598, 13, 21, "Print"],
Cell[209921, 4884, 283, 5, 21, "Print"],
Cell[210207, 4891, 245, 4, 21, "Print"],
Cell[210455, 4897, 602, 13, 21, "Print"],
Cell[211060, 4912, 285, 5, 21, "Print"],
Cell[211348, 4919, 247, 4, 21, "Print"],
Cell[211598, 4925, 603, 13, 21, "Print"],
Cell[212204, 4940, 283, 5, 21, "Print"],
Cell[212490, 4947, 245, 4, 21, "Print"],
Cell[212738, 4953, 600, 13, 21, "Print"],
Cell[213341, 4968, 285, 5, 21, "Print"],
Cell[213629, 4975, 247, 4, 21, "Print"],
Cell[213879, 4981, 601, 13, 21, "Print"],
Cell[214483, 4996, 281, 5, 21, "Print"],
Cell[214767, 5003, 245, 4, 21, "Print"],
Cell[215015, 5009, 600, 13, 21, "Print"],
Cell[215618, 5024, 283, 5, 21, "Print"],
Cell[215904, 5031, 245, 4, 21, "Print"],
Cell[216152, 5037, 603, 13, 21, "Print"],
Cell[216758, 5052, 283, 5, 21, "Print"],
Cell[217044, 5059, 245, 4, 21, "Print"],
Cell[217292, 5065, 601, 13, 21, "Print"],
Cell[217896, 5080, 285, 5, 21, "Print"],
Cell[218184, 5087, 247, 4, 21, "Print"],
Cell[218434, 5093, 580, 13, 21, "Print"],
Cell[219017, 5108, 285, 5, 21, "Print"],
Cell[219305, 5115, 247, 4, 21, "Print"],
Cell[219555, 5121, 599, 13, 21, "Print"],
Cell[220157, 5136, 285, 5, 21, "Print"],
Cell[220445, 5143, 247, 4, 21, "Print"],
Cell[220695, 5149, 602, 13, 21, "Print"],
Cell[221300, 5164, 285, 5, 21, "Print"],
Cell[221588, 5171, 247, 4, 21, "Print"],
Cell[221838, 5177, 600, 13, 21, "Print"],
Cell[222441, 5192, 285, 5, 21, "Print"],
Cell[222729, 5199, 247, 4, 21, "Print"],
Cell[222979, 5205, 582, 13, 21, "Print"],
Cell[223564, 5220, 285, 5, 21, "Print"],
Cell[223852, 5227, 247, 4, 21, "Print"],
Cell[224102, 5233, 599, 13, 21, "Print"],
Cell[224704, 5248, 285, 5, 21, "Print"],
Cell[224992, 5255, 247, 4, 21, "Print"],
Cell[225242, 5261, 602, 13, 21, "Print"],
Cell[225847, 5276, 283, 5, 21, "Print"],
Cell[226133, 5283, 247, 4, 21, "Print"],
Cell[226383, 5289, 601, 13, 21, "Print"],
Cell[226987, 5304, 285, 5, 21, "Print"],
Cell[227275, 5311, 247, 4, 21, "Print"],
Cell[227525, 5317, 601, 13, 21, "Print"],
Cell[228129, 5332, 285, 5, 21, "Print"],
Cell[228417, 5339, 247, 4, 21, "Print"],
Cell[228667, 5345, 602, 13, 21, "Print"],
Cell[229272, 5360, 285, 5, 21, "Print"],
Cell[229560, 5367, 247, 4, 21, "Print"],
Cell[229810, 5373, 602, 13, 21, "Print"],
Cell[230415, 5388, 282, 5, 21, "Print"],
Cell[230700, 5395, 245, 4, 21, "Print"],
Cell[230948, 5401, 596, 13, 21, "Print"],
Cell[231547, 5416, 285, 5, 21, "Print"],
Cell[231835, 5423, 247, 4, 21, "Print"],
Cell[232085, 5429, 601, 13, 21, "Print"],
Cell[232689, 5444, 285, 5, 21, "Print"],
Cell[232977, 5451, 247, 4, 21, "Print"],
Cell[233227, 5457, 601, 13, 21, "Print"],
Cell[233831, 5472, 285, 5, 21, "Print"],
Cell[234119, 5479, 247, 4, 21, "Print"],
Cell[234369, 5485, 601, 13, 21, "Print"],
Cell[234973, 5500, 283, 5, 21, "Print"],
Cell[235259, 5507, 244, 4, 21, "Print"],
Cell[235506, 5513, 600, 13, 21, "Print"],
Cell[236109, 5528, 285, 5, 21, "Print"],
Cell[236397, 5535, 247, 4, 21, "Print"],
Cell[236647, 5541, 600, 13, 21, "Print"],
Cell[237250, 5556, 285, 5, 21, "Print"],
Cell[237538, 5563, 245, 4, 21, "Print"],
Cell[237786, 5569, 601, 13, 21, "Print"],
Cell[238390, 5584, 283, 5, 21, "Print"],
Cell[238676, 5591, 245, 4, 21, "Print"],
Cell[238924, 5597, 601, 13, 21, "Print"],
Cell[239528, 5612, 283, 5, 21, "Print"],
Cell[239814, 5619, 245, 4, 21, "Print"],
Cell[240062, 5625, 583, 13, 21, "Print"],
Cell[240648, 5640, 285, 5, 21, "Print"],
Cell[240936, 5647, 247, 4, 21, "Print"],
Cell[241186, 5653, 599, 13, 21, "Print"],
Cell[241788, 5668, 283, 5, 21, "Print"],
Cell[242074, 5675, 247, 4, 21, "Print"],
Cell[242324, 5681, 600, 13, 21, "Print"],
Cell[242927, 5696, 285, 5, 21, "Print"],
Cell[243215, 5703, 247, 4, 21, "Print"],
Cell[243465, 5709, 603, 13, 21, "Print"],
Cell[244071, 5724, 283, 5, 21, "Print"],
Cell[244357, 5731, 245, 4, 21, "Print"],
Cell[244605, 5737, 601, 13, 21, "Print"],
Cell[245209, 5752, 285, 5, 21, "Print"],
Cell[245497, 5759, 247, 4, 21, "Print"],
Cell[245747, 5765, 601, 13, 21, "Print"],
Cell[246351, 5780, 285, 5, 21, "Print"],
Cell[246639, 5787, 247, 4, 21, "Print"],
Cell[246889, 5793, 599, 13, 21, "Print"],
Cell[247491, 5808, 285, 5, 21, "Print"],
Cell[247779, 5815, 247, 4, 21, "Print"],
Cell[248029, 5821, 602, 13, 21, "Print"],
Cell[248634, 5836, 285, 5, 21, "Print"],
Cell[248922, 5843, 247, 4, 21, "Print"],
Cell[249172, 5849, 600, 13, 21, "Print"],
Cell[249775, 5864, 285, 5, 21, "Print"],
Cell[250063, 5871, 247, 4, 21, "Print"],
Cell[250313, 5877, 602, 13, 21, "Print"],
Cell[250918, 5892, 283, 5, 21, "Print"],
Cell[251204, 5899, 247, 4, 21, "Print"],
Cell[251454, 5905, 601, 13, 21, "Print"],
Cell[252058, 5920, 285, 5, 21, "Print"],
Cell[252346, 5927, 247, 4, 21, "Print"],
Cell[252596, 5933, 601, 13, 21, "Print"],
Cell[253200, 5948, 283, 5, 21, "Print"],
Cell[253486, 5955, 247, 4, 21, "Print"],
Cell[253736, 5961, 602, 13, 21, "Print"],
Cell[254341, 5976, 283, 5, 21, "Print"],
Cell[254627, 5983, 247, 4, 21, "Print"],
Cell[254877, 5989, 601, 13, 21, "Print"],
Cell[255481, 6004, 282, 5, 21, "Print"],
Cell[255766, 6011, 247, 4, 21, "Print"],
Cell[256016, 6017, 600, 13, 21, "Print"],
Cell[256619, 6032, 285, 5, 21, "Print"],
Cell[256907, 6039, 247, 4, 21, "Print"],
Cell[257157, 6045, 599, 13, 21, "Print"],
Cell[257759, 6060, 283, 5, 21, "Print"],
Cell[258045, 6067, 245, 4, 21, "Print"],
Cell[258293, 6073, 601, 13, 21, "Print"],
Cell[258897, 6088, 283, 5, 21, "Print"],
Cell[259183, 6095, 247, 4, 21, "Print"],
Cell[259433, 6101, 583, 13, 21, "Print"],
Cell[260019, 6116, 284, 5, 21, "Print"],
Cell[260306, 6123, 247, 4, 21, "Print"],
Cell[260556, 6129, 601, 13, 21, "Print"],
Cell[261160, 6144, 284, 5, 21, "Print"],
Cell[261447, 6151, 247, 4, 21, "Print"],
Cell[261697, 6157, 602, 13, 21, "Print"],
Cell[262302, 6172, 285, 5, 21, "Print"],
Cell[262590, 6179, 247, 4, 21, "Print"],
Cell[262840, 6185, 600, 13, 21, "Print"],
Cell[263443, 6200, 285, 5, 21, "Print"],
Cell[263731, 6207, 247, 4, 21, "Print"],
Cell[263981, 6213, 601, 13, 21, "Print"],
Cell[264585, 6228, 285, 5, 21, "Print"],
Cell[264873, 6235, 247, 4, 21, "Print"],
Cell[265123, 6241, 597, 13, 21, "Print"],
Cell[265723, 6256, 285, 5, 21, "Print"],
Cell[266011, 6263, 247, 4, 21, "Print"],
Cell[266261, 6269, 600, 13, 21, "Print"],
Cell[266864, 6284, 283, 5, 21, "Print"],
Cell[267150, 6291, 245, 4, 21, "Print"],
Cell[267398, 6297, 599, 13, 21, "Print"],
Cell[268000, 6312, 285, 5, 21, "Print"],
Cell[268288, 6319, 247, 4, 21, "Print"],
Cell[268538, 6325, 601, 13, 21, "Print"],
Cell[269142, 6340, 284, 5, 21, "Print"],
Cell[269429, 6347, 245, 4, 21, "Print"],
Cell[269677, 6353, 603, 13, 21, "Print"],
Cell[270283, 6368, 285, 5, 21, "Print"],
Cell[270571, 6375, 247, 4, 21, "Print"],
Cell[270821, 6381, 600, 13, 21, "Print"],
Cell[271424, 6396, 285, 5, 21, "Print"],
Cell[271712, 6403, 247, 4, 21, "Print"],
Cell[271962, 6409, 600, 13, 21, "Print"],
Cell[272565, 6424, 285, 5, 21, "Print"],
Cell[272853, 6431, 247, 4, 21, "Print"],
Cell[273103, 6437, 600, 13, 21, "Print"],
Cell[273706, 6452, 285, 5, 21, "Print"],
Cell[273994, 6459, 247, 4, 21, "Print"],
Cell[274244, 6465, 601, 13, 21, "Print"],
Cell[274848, 6480, 283, 5, 21, "Print"],
Cell[275134, 6487, 247, 4, 21, "Print"],
Cell[275384, 6493, 601, 13, 21, "Print"],
Cell[275988, 6508, 283, 5, 21, "Print"],
Cell[276274, 6515, 245, 4, 21, "Print"],
Cell[276522, 6521, 598, 13, 21, "Print"],
Cell[277123, 6536, 283, 5, 21, "Print"],
Cell[277409, 6543, 245, 4, 21, "Print"],
Cell[277657, 6549, 598, 13, 21, "Print"],
Cell[278258, 6564, 285, 5, 21, "Print"],
Cell[278546, 6571, 248, 4, 21, "Print"]
}, Open  ]],
Cell[278809, 6578, 310, 6, 28, "Output"],
Cell[279122, 6586, 3196, 53, 162, "Output"],
Cell[282321, 6641, 361, 8, 28, "Output"],
Cell[282685, 6651, 361, 8, 28, "Output"],
Cell[283049, 6661, 360, 8, 28, "Output"],
Cell[283412, 6671, 6025, 170, 214, "Output"],
Cell[289440, 6843, 5946, 170, 217, "Output"],
Cell[295389, 7015, 2389, 50, 212, "Output"],
Cell[297781, 7067, 2529, 53, 220, "Output"],
Cell[300313, 7122, 2586, 55, 162, "Output"],
Cell[302902, 7179, 2597, 55, 219, "Output"]
}, Open  ]],
Cell[CellGroupData[{
Cell[305536, 7239, 337, 5, 29, "Input"],
Cell[305876, 7246, 3924, 120, 1510, "Output"]
}, Open  ]]
}, Open  ]]
}
]
*)

(* End of internal cache information *)
